# Supplementary material for: Combined metabolome and transcriptome reveal HmF6’H1 regulating simple coumarin accumulation against powdery mildew infection in Heracleum moellendorffii Hance
Source: BMC Plant Biol. 2024 Jun 6;24:507. doi: 10.1186/s12870-024-05185-3 (PMC11155083; doi:10.1186/s12870-024-05185-3)
Supplement: Supplementary file 1 — Supplementary Material 1 [file 12870_2024_5185_MOESM1_ESM.xlsx]

## Sheet: Table S1
1700 metabolites from all samples were obtained using UPLC-MS/MS.
Index	Formula	Compounds	Class I	Class II	CAS	S0-1	S0-2	S0-3	S1-1	S1-2	S1-3	S3-1	S3-2	S3-3	cpd_ID	kegg_map
pmb0818	C11H11NO3	Methoxyindoleacetic acid	Alkaloids	Plumerane	3471-31-6	701934	587779	673279	474027	473505	532736	1.05207e+06	1.04919e+06	1.01877e+06	C05660	ko00380
Lamn004151	C12H18N2O12	Cibarian	Alkaloids	Alkaloids	39797-90-5	284290	266440	303572	120868	216654	233016	182813	187412	162439	C08473	-
Zmzp005934	C18H37NO	Stearamide	Alkaloids	Alkaloids	124-26-5	220477	210937	179627	57865.7	63776.5	235280	119595	133838	190861	C13846	-
Hmcp009963	C11H18NO+	Candicine	Alkaloids	Phenolamine	6656-13-9	1.31099e+06	1.38636e+06	1.35259e+06	1.0566e+06	1.104e+06	1.05314e+06	1.22127e+06	1.24804e+06	1.19604e+06	C10575	-
Hmgp002327	C11H9O2N	3-amino-2-naphthoic acid	Alkaloids	Alkaloids	-	1.80781e+07	1.87892e+07	1.82703e+07	1.3791e+07	1.30299e+07	1.28416e+07	2.71829e+07	2.68623e+07	2.74208e+07	-	-
Zahp012577	C18H33NO	octadecadienoic acid amide	Alkaloids	Alkaloids	-	525710	485965	447133	180662	203066	256310	264874	267651	263505	-	-
mws0005	C10H12N2	Tryptamine	Alkaloids	Plumerane	61-54-1	36859.1	51853.7	56131.6	189899	116972	159843	1.1127e+06	1.20201e+06	1.22069e+06	C00398	ko00380,ko00901,ko01100,ko01110
Wafp004334	C24H29NO9	N-Feruloyltyramine 4'-glucoside	Alkaloids	Phenolamine	-	305947	344046	291967	103676	131124	102984	142008	129309	156708	-	-
MWSmce331	C4H7NO2	Azetidine-2-carboxylic acid*	Alkaloids	Alkaloids	2517-04-6	654313	631954	554860	1.05131e+06	1.03521e+06	1.11618e+06	1.06279e+06	1.21018e+06	1.11821e+06	C08267	-
Lacp001431	C14H21NO4	N-(3-hydroxy-4-methoxyphenethyl)-4-hydroxybutanamide	Alkaloids	Phenolamine	-	5.19527e+07	5.55293e+07	4.91688e+07	4.24136e+07	4.2822e+07	4.17631e+07	2.85982e+07	2.82406e+07	2.26811e+07	-	-
Lmxn006423	C7H5NOS	2(3H)-Benzothiazolone	Alkaloids	Alkaloids	934-34-9	538228	536822	611400	412371	448888	449549	316958	321138	269368	-	-
pma2987	C6H11N3O	Histidinol	Alkaloids	Alkaloids	501-28-0	2.05406e+07	2.16065e+07	2.58199e+07	2.11146e+07	1.91002e+07	1.87045e+07	2.02584e+07	2.02299e+07	2.08546e+07	C00860	ko00340,ko01100,ko01110,ko01230
Hmtp000776	C8H9NO3	4,5,6-Trihydroxy-2-cyclohexen-1-ylideneacetonitrile	Alkaloids	Alkaloids	-	143271	140680	145203	155835	172240	200084	141460	159865	146931	-	-
Hahp000801	C5H11NO2	alanine betaine	Alkaloids	Alkaloids	-	7.05072e+06	6.986e+06	7.29228e+06	8.80922e+06	8.86933e+06	9.37198e+06	3.43845e+06	3.81285e+06	3.39507e+06	-	-
Wbjp001317	C11H10N2O2	vasicinone	Alkaloids	Alkaloids	486-64-6	460619	421657	454207	755637	617803	792909	1.36141e+06	1.51034e+06	1.41736e+06	-	-
MWS1777	C6H6ClN	3-Chloroaniline	Alkaloids	Alkaloids	108-42-9	5.88576e+06	5.81226e+06	5.27189e+06	9.54891e+06	8.88607e+06	9.24614e+06	9.89744e+06	8.33817e+06	8.51168e+06	-	-
Lahp002608	C11H9NO2	3,5-Dihydro-2H-Furo[3,2-C]Quinolin-4-One	Alkaloids	Quinoline alkaloids	-	3.29831e+07	3.57464e+07	3.51926e+07	2.71161e+07	2.53165e+07	2.49263e+07	4.53987e+07	4.87441e+07	4.9701e+07	-	-
Wbmp008021	C26H39NO7	(14-Ethyl-4,6,19-trimethoxy-9,11-dioxa-14-azaheptacyclo[10.7.2.12,5.01,13.03,8.08,12.016,20]docosan-21-yl)acetate	Alkaloids	Alkaloids	-	4.98581e+06	6.46437e+06	4.31815e+06	3.23837e+07	2.91202e+07	2.90587e+07	3.54544e+07	4.05862e+07	3.92248e+07	-	-
Hmyp002656	C11H11NO4	Methyl dioxindole-3-acetate	Alkaloids	Plumerane	57061-18-4	237534	223458	212656	345228	334767	350428	233202	277529	261956	-	-
Smgp104547	C27H34N2O10	3β-Isodihydrocadambine	Alkaloids	Plumerane	62014-69-1	7505	12505	15678.7	7505	28640.9	17892.3	64604.7	62225.2	120005	-	-
mws0943	C7H8N2O2	1,4-Dihydro-1-Methyl-4-oxo-3-pyridinecarboxamide	Alkaloids	Pyridine alkaloids	769-49-3	206352	167172	165213	452491	387291	474007	1.65784e+06	1.60109e+06	1.83073e+06	C05843	ko00760,ko01100
Lmlp003161	C14H20N2O3	N-Feruloylputrescine	Alkaloids	Phenolamine	501-13-3	6.77213e+06	6.09616e+06	6.42745e+06	4.05019e+06	4.08108e+06	4.35351e+06	1.8522e+06	2.17474e+06	1.8656e+06	C10497	ko00330,ko01100
Wagp003518	C16H19NO7	Acetoxyindole N-Glucoside	Alkaloids	Plumerane	-	1.77649e+06	1.67579e+06	1.78725e+06	240762	253298	286449	240753	232704	252258	-	-
Zmtn001624	C10H7NO3	N-Acetylisatin	Alkaloids	Plumerane	574-17-4	3.75945e+06	3.86493e+06	4.22204e+06	3.11492e+06	3.12634e+06	3.17844e+06	2.44602e+06	2.63582e+06	2.38386e+06	C02172	ko00380
Ladp002110	C10H7NO4	4-hydroxy-2-oxo-1,2-dihydroquinoline-3-carboxylic acid	Alkaloids	Quinoline alkaloids	73776-24-6	1.7371e+06	1.66165e+06	1.55963e+06	3.27308e+06	2.95517e+06	3.27846e+06	4.31729e+06	4.46436e+06	4.19896e+06	-	-
pmb0496	C15H22N4O3	N-Feruloylagmatine	Alkaloids	Phenolamine	-	9.57751e+06	8.80804e+06	8.76258e+06	1.98474e+07	1.86009e+07	1.9134e+07	1.27848e+07	1.30279e+07	1.33893e+07	C18325	ko00330,ko01100
Wbsp000191	C12H23N3O	3,7,11-trimethyl-2-oxa-6,10,13-triazatricyclo[7.3.1.05,13]tridecane	Alkaloids	Alkaloids	-	61324.7	65884.1	61692.1	78276	77286.4	76022	62303.4	73467.3	62002.3	-	-
mws1138	C24H26N2O13	Betanin (Betanidin-5-O-glucoside)	Alkaloids	Plumerane	7659-95-2	5.04427e+07	5.07067e+07	4.76898e+07	4.19226e+07	4.18553e+07	4.30295e+07	3.5668e+07	3.11913e+07	3.4626e+07	C08540	ko00965,ko01110
MWSmce548	C5H11NO2	Betaine	Alkaloids	Alkaloids	107-43-7	1.06166e+06	968816	993912	1.58632e+06	1.58938e+06	1.55389e+06	3.81833e+06	4.15252e+06	3.87889e+06	C00719	ko00260,ko01100,ko02010
Wbmp002283	C9H7NO	Α-hydroxyquinoline	Alkaloids	Alkaloids	-	120966	102583	94598.5	72321.9	87275.4	83543.1	175806	150247	180764	-	-
MWSslk106	C8H11N	2-Phenylethylamine	Alkaloids	Benzylphenylethylamine alkaloids	156-28-5	1.0286e+06	1.1171e+06	1.14106e+06	1.38569e+06	1.42774e+06	1.43114e+06	923900	870980	882476	C05332	ko00360,ko01100
Wbmp001002	C8H9NO2	4-methoxybenzamide	Alkaloids	Alkaloids	3424-93-9	49178.3	53916.6	59884.9	90098.8	80163.3	97545.4	212824	231414	233656	-	-
pmb0484	C5H14NO+	Choline	Alkaloids	Alkaloids	62-49-7	4.50142e+07	4.87668e+07	4.94283e+07	2.87257e+07	2.86397e+07	2.84865e+07	2.15507e+07	2.23552e+07	2.09476e+07	C00114	ko00260,ko00564,ko01100,ko02010
pmb0492	C34H37N3O6	N',N'',N'''-p-Coumaroyl-cinnamoyl-caffeoyl spermidine	Alkaloids	Phenolamine	-	40961.1	42705.4	27017.6	128587	143338	179843	321509	442791	363879	-	-
mws1375	C12H21N3O6	Nicotianamine	Alkaloids	Alkaloids	34441-14-0	421651	372068	435049	254636	205914	392917	276500	260432	286334	C05324	ko00270,ko00999,ko01100,ko01110
pmb1912	C20H23N7O7	10-Formyltetrahydrofolic Acid	Alkaloids	Alkaloids	2800-34-2	2.06068e+06	1.80406e+06	2.23405e+06	1.34524e+06	1.22082e+06	1.25632e+06	926858	1.01593e+06	1.03601e+06	C00234	ko00670,ko00970,ko01100,ko01200,ko01240
MWSmce584	C8H11NO	L-Tyramine	Alkaloids	Alkaloids	51-67-2	5.28499e+06	6.17124e+06	5.07005e+06	2.07959e+06	1.89572e+06	2.02745e+06	802008	835763	794692	C00483	ko00350,ko00950,ko01100,ko01110,ko01240
Wagp001741	C19H28N2O9	N-(gamma-L-glutamyl)tyramine O-glucoside	Alkaloids	Phenolamine	-	41807.2	68175.4	79272.1	33985.9	57710	46222.1	58875.7	99494.4	45005.8	-	-
Wafp003158	C16H24N4O3	N-Feruloylhomoagmatine	Alkaloids	Phenolamine	-	5.90726e+06	6.5627e+06	6.49945e+06	4.07612e+06	4.36482e+06	5.07714e+06	2.54759e+06	2.64031e+06	2.43992e+06	-	-
MWStz073	C4H7NO2	5-Hydroxy-2-pyrrolidinone	Alkaloids	Pyrrole alkaloids	62312-55-4	209849	208940	125156	182585	186151	174027	203267	196182	192569	-	-
pmb1096	C8H7N	Indole	Alkaloids	Plumerane	120-72-9	289595	305243	272702	243416	229054	265239	344292	353157	309188	C00463	ko00380,ko00400,ko00402,ko01100,ko01110
MWStz070	C9H11NO3	N-(2-Hydroxy-4-methoxyphenyl)acetamide	Alkaloids	Phenolamine	58469-06-0	4.51435e+06	4.06857e+06	5.0211e+06	7.93653e+06	7.9619e+06	8.31891e+06	9.11537e+06	9.66215e+06	8.76385e+06	-	-
Wdyp003957	C20H19NO4	3,4,11-trimethoxy-7,8-dihydro-6-azatetraphen-10-one	Alkaloids	Isoquinoline alkaloids	-	60005	160829	57505	75005	92540.3	42505	150983	80005	130212	-	-
Wcjp002955	C21H25NO7	Clivatine	Alkaloids	Alkaloids	1355-66-4	3.87372e+06	3.85048e+06	3.48687e+06	6.5167e+06	5.82852e+06	5.47424e+06	3.85669e+06	3.67782e+06	2.97924e+06	-	-
pmb0508	C14H20N4O2	p-Coumaroylagmatine	Alkaloids	Phenolamine	7295-86-5	2.27808e+06	2.17619e+06	1.93398e+06	1.67702e+07	1.64064e+07	1.55059e+07	1.85424e+07	1.83181e+07	1.96943e+07	C04498	ko00330,ko01100
MWS3270	C7H5NO4	Quinolinic Acid	Alkaloids	Pyridine alkaloids	89-00-9	373429	391880	330194	801943	798973	614869	1.36423e+06	1.39777e+06	1.32425e+06	C03722	ko00380,ko00410,ko00760,ko01100,ko01240
MWS1855	C6H8N2	2,5-Dimethyl pyrazine	Alkaloids	Alkaloids	123-32-0	271081	323845	288693	227853	131338	456776	244713	263529	251649	-	-
Qmgp102423	C27H34N2O10	3α-Dihydrocadambine	Alkaloids	Plumerane	54483-84-0	450005	171806	237305	325353	385393	800005	722640	1265005	470309	-	-
Wafp003601	C16H24N4O3	N-Feruloylmethylagmatine	Alkaloids	Phenolamine	-	6.00779e+06	6.08312e+06	5.98851e+06	3.7619e+06	4.94242e+06	4.26888e+06	2.3197e+06	2.43962e+06	2.32328e+06	-	-
Wdgp002750	C22H26N2O3	Voachalotine	Alkaloids	Plumerane	664-25-5	6043.02	17970.8	32710.2	36934.8	26484.6	38714.9	36262.8	36262.8	18960.2	-	-
Zmbp002538	C11H12N2O2	1-Methoxy-indole-3-acetamide	Alkaloids	Plumerane	-	2.67666e+07	2.58312e+07	2.60164e+07	1.9891e+07	1.93263e+07	1.9092e+07	3.96236e+07	3.69237e+07	3.47164e+07	-	-
MWS2076	C6H7NO	2-Aminophenol	Alkaloids	Phenolamine	95-55-6	132858	96390.5	108535	85715.8	71269	98987.5	99949.4	122089	122465	C01987	ko00380,ko01100
mws1038	C11H22N2O4S	Pantetheine	Alkaloids	Alkaloids	496-65-1	768763	1.08213e+06	878476	1.11049e+06	1.02786e+06	1.06181e+06	1.32454e+06	1.15921e+06	1.22418e+06	C00831	ko00332,ko00770,ko01100,ko01110
Ladp002935	C10H7NO3	3-quinolinecarboxylic acid	Alkaloids	Quinoline alkaloids	-	4.40712e+06	4.35756e+06	4.32155e+06	4.78706e+06	4.72023e+06	4.67219e+06	3.89497e+06	4.23653e+06	3.87548e+06	-	-
Lmtn001569	C20H29NO12	2-Glucosyl-glucosyloxy-2-phenylacetic acid amide	Alkaloids	Alkaloids	-	19601.8	23513.1	24435.5	23798.1	49924.9	37796.3	59647	64744.2	49867.4	-	-
Lahp001956	C11H9O2N	Pyran[3,4-b]indole-2-ketone	Alkaloids	Plumerane	-	1.43298e+06	1.52603e+06	1.52071e+06	1.05173e+06	973873	1.07179e+06	2.24486e+06	2.15938e+06	2.33974e+06	-	-
Wahp006114	C34H37N3O6	Tri-p-coumaroyl Spermidine	Alkaloids	Phenolamine	-	6374.87	6905.66	1200.64	131981	160302	164976	25078.3	24282.6	34981.2	-	-
mws0597	C10H9NO3	5-Hydroxyindole-3-acetic acid	Alkaloids	Plumerane	54-16-0	50740.7	60008.2	67593.3	62303.9	26642.4	47520.3	15005	29217.1	46200.6	C05635	ko00380,ko01100
MWS3020	C7H16N2O	N-Acetylcadaverine	Alkaloids	Alkaloids	32343-73-0	764649	790354	785125	218140	761613	762306	694331	659559	749127	-	-
Wagp010076	C19H21NO2	N-(4-methoxyphenethyl)-N-methylcinnamamide	Alkaloids	Alkaloids	539-18-4	7145.6	5368.59	7687.28	29372.8	30376.7	33878.3	63090.2	63388	56415.1	-	-
mws0677	C12H14N2O2	N-Acetyl-5-hydroxytryptamine	Alkaloids	Plumerane	1210-83-9	123784	152591	108847	203381	172853	187800	214717	221942	322253	C00978	ko00380,ko01100,ko01110
MWS2032	C7H8N2O	6-Methylnicotinamide	Alkaloids	Pyridine alkaloids	6960-22-1	243479	197533	257404	151198	201015	172669	151717	229832	168173	-	-
pme1651	C10H9NO2	Indole-3-acetic acid (IAA)	Alkaloids	Plumerane	87-51-4	21199.9	32248.4	27953.2	24726	26803.7	31711.1	73092.7	84367.7	79483.2	C00954	ko00380,ko01100,ko04075
MW0114742	C16H27NO11	Linustatin	Alkaloids	Alkaloids	72229-40-4	1.59108e+06	1.3092e+06	1.42426e+06	947930	1.01308e+06	965537	1.00591e+06	937538	963716	C08333	-
pmp001287	C8H9N	N-Benzylmethylene isomethylamine	Alkaloids	Alkaloids	-	1.04918e+07	1.00018e+07	1.1194e+07	1.17926e+07	1.08717e+07	1.10946e+07	8.84353e+06	9.48315e+06	9.42275e+06	-	-
MW0000409	C21H26N2O3	Pseudoyohimbine	Alkaloids	Plumerane	84-37-7	1.4552e+06	1.35978e+06	1.27025e+06	9.81227e+06	1.06775e+07	9.16282e+06	1.64532e+07	1.70239e+07	1.74973e+07	-	-
Hmtn001358	C14H17NO7	2-(D-Glucosyloxy)-4-hydroxybenzeneacetonitrile	Alkaloids	Phenolamine	-	186750	189410	217542	60588	76209.9	65127.8	40104.9	40104.9	29595.9	-	-
pmb0490	C13H18N2O2	p-Coumaroylputrescine	Alkaloids	Phenolamine	34136-53-3	262563	276617	300131	352039	384577	508296	267700	276997	333684	C18326	ko00330,ko01100
pmp001198	C6H13NO2	6-Deoxyfagomine	Alkaloids	Piperidine alkaloids	197449-09-5	2.04208e+06	1.57682e+06	1.94106e+06	2.6209e+06	2.42804e+06	2.55243e+06	2.19687e+06	2.22467e+06	2.12695e+06	-	-
mws0103	C9H7NO	Indole-3-carboxaldehyde	Alkaloids	Plumerane	487-89-8	103172	80605.4	105086	39982.2	44385.3	46277.7	36993.3	58044.7	52325.7	C08493	-
pme2244	C11H11NO2	3-Indolepropionic acid	Alkaloids	Plumerane	830-96-6	132630	106384	137747	114389	118041	151692	85004.9	56841.9	84527	-	-
Lmtp001399	C14H17NO7	5,6-Dihydroxyindole-5-O-β-glucoside	Alkaloids	Plumerane	-	481703	503024	470648	237782	230062	243242	198254	174559	142795	-	-
pmb0782	C5H11N	Piperidine	Alkaloids	Piperidine alkaloids	110-89-4	1.14016e+06	970270	1.16851e+06	1.50517e+06	1.61045e+06	1.64994e+06	1.42529e+06	1.70031e+06	1.43826e+06	C01746	ko00960
mws1433	C18H19NO4	N-Feruloyltyramine; Moupinamide	Alkaloids	Phenolamine	66648-43-9	71110	58061	52138.1	209808	186358	184228	243271	231722	246797	C02717	-
MW0000215	C23H30N2O5	Deacetylvindoline	Alkaloids	Plumerane	3633-92-9	577797	525451	646066	2.12574e+06	2.36881e+06	2.52554e+06	4.43527e+06	4.83142e+06	4.37167e+06	C01091	ko00901,ko01110
HJKP000649	C8H9NO	N-benzylformamide	Alkaloids	Alkaloids	6343-54-0	846778	757441	926749	1.51491e+06	1.4417e+06	1.50389e+06	1.63498e+06	1.7066e+06	1.61007e+06	C15561	-
MW0105615	C6H11NO4	2-Aminoadipic acid	Alkaloids	Alkaloids	542-32-5	620021	675523	635724	5.99047e+06	6.19139e+06	6.69013e+06	3.78368e+06	1.01987e+07	6.23795e+06	C00956	ko00300,ko00310,ko00311,ko01100,ko01110,ko01210,ko01230
Wcjp002598	C9H7NO	8-hydroxyquinoline	Alkaloids	Quinoline alkaloids	148-24-3	192607	184773	200119	171393	138235	130796	292382	324638	303915	C19434	-
MWSmce338	C6H11NO3	N-Hydroxypipecolic acid	Alkaloids	Piperidine alkaloids	115819-92-6	112762	102734	126998	76507.8	68960.1	92491.4	65414.6	64098.9	77305.3	-	-
mws0018	C10H26N4	Spermine	Alkaloids	Alkaloids	71-44-3	2.07654e+06	2.2848e+06	3.06569e+06	2.5059e+06	1.95504e+06	2.31471e+06	2.75556e+06	2.33493e+06	2.7337e+06	C00750	ko00330,ko00410,ko00480,ko00770,ko01100,ko01240
MWSmce460	C5H9NO	2-Piperidone	Alkaloids	Piperidine alkaloids	675-20-7	64565	76706	63957.9	50709.7	41028.2	42036.3	64571.6	76759.5	63472.7	-	-
mws0983	C20H39NO2	N-Oleoylethanolamine	Alkaloids	Alkaloids	111-58-0	6029.35	5148.31	8164.1	5471.85	6322.42	8607.21	12808.2	12786.1	21449.1	C20792	-
Zmbp000490	C8H15NO2	Valerine	Alkaloids	Alkaloids	-	46248.1	31642	30946.6	58625.4	83560.7	91466.9	37071.4	42878.3	20005	-	-
MWSslk111	C20H26N2O2	Hydroquinine	Alkaloids	Quinoline alkaloids	522-66-7	172954	196067	159806	230444	201838	195270	182020	150638	124005	-	-
MWSmce349	C18H35NO	Laurocapram	Alkaloids	Alkaloids	59227-89-3	379317	378783	353980	128293	102176	182448	170891	152225	161348	-	-
Wdsp002909	C20H21NO6	6-[(7-hydroxy-2-methyl-6-oxo-3,4-dihydroisoquinolin-1-yl)methyl]-2,3-dimethoxybenzoic acid	Alkaloids	Isoquinoline alkaloids	-	1.23008e+06	1.73242e+06	2.47142e+06	4.99108e+06	4.00918e+06	3.89067e+06	3.3737e+06	2.51115e+06	4.333e+06	-	-
Wahp001558	C17H27N3O3	N-Feruloylspermidine	Alkaloids	Phenolamine	-	414879	307068	469451	1.39458e+06	1.29193e+06	495384	433042	263563	800468	-	-
MWSmce314	C8H7NO	Oxindole	Alkaloids	Plumerane	59-48-3	145005	80005	85005	75005	57505	127505	102505	82505	35005	C12312	ko00402,ko01110
MW0169833	C18H23NO5	Seneciphylline	Alkaloids	Pyrrole alkaloids	480-81-9	25457.9	16579.4	28140.3	173489	153669	164649	940005	529539	651144	C10391	-
Zahp013728	C22H43NO	octadecanoic acid pyrrolidide	Alkaloids	Alkaloids	33707-76-5	78745.1	106560	173572	151151	139162	105675	111669	80536	108605	-	-
Lshp011101	C20H23NO12	Narciclasine 4-Glucopyranoside	Alkaloids	Piperidine alkaloids	-	5196.65	15292.7	10005	168841	87183.1	93782.9	107970	77251.6	71717.9	-	-
pme1738	C7H9N2O	3-Carbamyl-1-methylpyridinium;(1-Methylnicotinamide)	Alkaloids	Pyridine alkaloids	1005-24-9	127487	149645	129101	85358.3	52583.3	63101.9	66337.2	78117.3	71190.1	C02918	ko00760,ko01100
Wasn002329	C16H17NO9	Xanthurenic Acid 8-O-Glucoside	Alkaloids	Quinoline alkaloids	97451-32-6	47243.3	53280.2	58008.8	42681.9	38710.8	45424	102708	105083	109725	-	-
Wagp002398	C23H32N2O11	Tryptophan N-Rutinoside	Alkaloids	Plumerane	-	650111	635205	736029	963855	826638	931324	1.94624e+06	1.343e+06	1.41394e+06	-	-
Wayp004564	C9H11NO3	4-hydroxy-4-(3-pyridyl)-butanoic acid	Alkaloids	Pyridine alkaloids	15569-97-8	128829	67505	170005	189679	182405	240443	405140	480992	300005	C19579	-
MWStz152	C11H11NO3	2-(Acetylamino)-3-phenyl-2-propenoic acid	Alkaloids	Alkaloids	5469-45-4	15005	17505	32505	45005	97505	185005	115005	70005	82505	-	-
mws1383	C12H10N4O2	Lumichrome	Alkaloids	Alkaloids	1086-80-2	5005	1770.86	6045.37	65468.1	46006.4	57211.6	94351.4	109683	86722.4	C01727	ko00740
Wayp003781	C24H38N2O7	N-Hydroxynonanoyl nornicotine glucoside	Alkaloids	Pyridine alkaloids	-	1.96395e+06	2771620	1.73816e+06	2.90231e+06	2.01525e+06	2.82294e+06	1.92701e+06	2.93624e+06	1.85583e+06	-	-
pmb0819	C10H8N2	3-Indoleacetonitrile	Alkaloids	Plumerane	771-51-7	29118.2	24666.5	27912.8	18825.9	12867.8	14286.1	33002.3	31705.5	46072.3	C02938	ko00380,ko01100
mws1417	C9H7NO2	Indole-3-carboxylic acid*	Alkaloids	Plumerane	771-50-6	40291.6	28263.3	24517.9	28698.6	22254.5	28692.7	27472.2	28291	27531.2	C19837	-
Lmap001823	C14H17NO7	Dhurrin	Alkaloids	Phenolamine	499-20-7	377500	468257	513026	232025	239994	274674	189156	189887	227830	C05143	ko00460,ko01100,ko01110
pmp000518	C18H13N3O2	7-Hydroxyrutaecarpine	Alkaloids	Plumerane	163815-35-8	240377	206385	236579	200315	378773	502119	511099	662633	506165	-	-
Lahp003147	C13H18N2O	N,N-cinnamoylbutanediamine*	Alkaloids	Phenolamine	-	852572	891247	853349	897383	744239	718972	146596	357467	147505	-	-
Qagp003587	C13H18N2O	N-Monocinnamoylputrescine*	Alkaloids	Phenolamine	-	852572	891247	853349	897383	744239	718972	146596	357467	147505	-	-
MWS1840	C6H15N	Triethylamine	Alkaloids	Alkaloids	121-44-8	26658.1	21170.5	30477.9	52737.3	60556.2	82143	355325	238823	449714	C14691	-
MWSmce016	C7H7NO2	Nicotinic Acid Methyl Ester(Methyl Nicotinate)	Alkaloids	Pyridine alkaloids	93-60-7	29112.1	14609.7	25319.7	25005	20005	40005	21856.9	27926.9	42505	-	-
MWS1860	C4H9N	Pyrrolidin	Alkaloids	Pyrrole alkaloids	123-75-1	254046	254151	263545	175278	297497	356535	145983	162100	145993	-	-
Zmpp001726	C9H13NO3	Epinephrine	Alkaloids	Alkaloids	51-43-4	92616.5	51430.5	77743.8	70003.6	55193.3	85190.1	123332	132964	130916	C00788	ko00350,ko01100
Lmcp000282	C7H15NO3	L-Carnitine	Alkaloids	Alkaloids	541-15-1	1.73171e+06	2.2853e+06	1.96584e+06	1.45653e+06	2.40917e+06	2.50456e+06	2.65221e+06	1.91199e+06	1.63643e+06	C00318	-
Wdgp004715	C20H22N2O2	Strictamine	Alkaloids	Alkaloids	6475-05-4	129247	110938	200478	112142	119299	312505	34587.3	63267.4	71797.2	-	-
MW0000332	C23H30N2O5	Methyl reserpate	Alkaloids	Plumerane	2901-66-8	3197.56	8920.07	4138.88	899659	991157	658167	1.99104e+06	2.10873e+06	2.92049e+06	-	-
mws0102	C9H7NO2	Indole-5-carboxylic acid*	Alkaloids	Plumerane	1670-81-1	26416.2	14731.4	22004.4	23024	14356.9	23640.5	15556.4	22006.6	17605.8	-	-
Lmrn003201	C11H11NO3	Indole-3-lactic acid	Alkaloids	Plumerane	1821-52-9	26403.3	26898.7	12409	12241.6	13101.5	11312.1	17433.3	21413.2	16519.9	C02043	-
Zblp001009	C12H17NO6	3-pyridine-methanol-O-β-D-glucopyranosyl	Alkaloids	Pyridine alkaloids	-	355168	891153	372881	1.33456e+06	1.4776e+06	1.32134e+06	2.94278e+06	2.61625e+06	2.8152e+06	-	-
Zmmp000635	C6H11NO2	(2S)-2-amino-4-methyl-4-pentenoic acid	Amino acids and derivatives	Amino acids and derivatives	-	1.07072e+06	1.23215e+06	1.21659e+06	741271	737153	695971	770921	809509	720680	-	-
MW0144717	C13H23N3O4S1	Ala-Pro-Met	Amino acids and derivatives	Amino acids and derivatives	-	1.15533e+06	1.19419e+06	1.00998e+06	1.47821e+06	1.52662e+06	1.33788e+06	1.33933e+06	1.39859e+06	1.52304e+06	-	-
MW0151584	C18H32N4O9	Ile-Ser-Thr-Glu	Amino acids and derivatives	Amino acids and derivatives	-	596194	510604	455920	438556	443031	393554	431698	321197	323947	-	-
mws0001	C4H8N2O3	L-Asparagine	Amino acids and derivatives	Amino acids and derivatives	70-47-3	1.87478e+06	1.69933e+06	1.78491e+06	767162	785755	786624	1.04971e+06	936921	985500	C00152	ko00250,ko00460,ko00970,ko01100,ko01110,ko01230
Zmzp000145	C9H20N2O2	Trimethyllysine	Amino acids and derivatives	Amino acids and derivatives	23284-33-5	1.20804e+06	1.14899e+06	1.07964e+06	2.02225e+06	2.09908e+06	2.03787e+06	2.31641e+06	2.3559e+06	2.47224e+06	C03793	ko00310,ko01100
MW0156650	C24H40N8O6	Ser-Arg-Phe-Lys	Amino acids and derivatives	Amino acids and derivatives	-	136867	116533	159995	72456.3	71488.7	80000.4	43219.1	49195.3	44727.4	-	-
MWS3166	C18H35NO3	N-Palmitoylglycine	Amino acids and derivatives	Amino acids and derivatives	2441-41-0	6948.88	6129.26	6331.71	10229.3	11048.5	9924.76	10830.6	7718.34	10270.8	-	-
Zmzn000113	C5H9NO4	L-threo-3-Methylaspartate	Amino acids and derivatives	Amino acids and derivatives	6061-13-8	1.35827e+06	1.40703e+06	1.19926e+06	1.69095e+06	1.59688e+06	1.57364e+06	1.46358e+06	1.35266e+06	1.47773e+06	C03618	ko00630,ko00660,ko01100,ko01200
pme0170	C8H16N4O3	N-Acetyl-L-Arginine	Amino acids and derivatives	Amino acids and derivatives	155-84-0	306888	382207	356580	472611	386597	450929	588813	583008	561689	-	-
mws5041	C8H16N2O3	L-Glycyl-L-isoleucine	Amino acids and derivatives	Amino acids and derivatives	19461-38-2	202663	212308	206806	226014	206214	230934	422271	450391	430622	-	-
MW0109892	C15H28N4O5	Thr-Pro-Lys	Amino acids and derivatives	Amino acids and derivatives	-	847787	737522	843589	596437	681024	765502	742753	702561	644867	-	-
MW0158250	C20H27N5O6	Trp-Thr-Gln	Amino acids and derivatives	Amino acids and derivatives	-	1.33732e+07	6.52673e+06	1.43978e+07	6.03271e+06	6.61626e+06	5.9329e+06	8.8731e+06	9.5442e+06	9.98082e+06	-	-
NK10251888	C8H18N4O2	NG,NG-Dimethyl-L-arginine*	Amino acids and derivatives	Amino acids and derivatives	30315-93-6	269312	263658	293673	762607	732475	660341	1.98565e+06	1.81064e+06	1.74899e+06	C03626	-
MWS201458	C15H22N2O3	Phe-Ile	Amino acids and derivatives	Amino acids and derivatives	22951-94-6	8918.57	7135.67	10701.6	60889.4	42873.5	37053.1	75290.7	49683.1	54751.3	-	-
MW0151113	C23H26N8O4	His-Trp-His	Amino acids and derivatives	Amino acids and derivatives	-	7.55885e+06	6.02125e+06	5.49019e+06	6.57218e+06	4.65881e+06	7.0888e+06	7.49122e+06	7.38613e+06	5.17458e+06	-	-
MW0168384	C3H8N2O2	2,3-Diaminopropionic acid	Amino acids and derivatives	Amino acids and derivatives	4033-39-0	1.46452e+06	1.68004e+06	1.60489e+06	1.97257e+06	1.96015e+06	2.04241e+06	1.69788e+06	1.60229e+06	1.64124e+06	C06393	-
MW0108177	C22H33N7O4S1	Met-Trp-Arg	Amino acids and derivatives	Amino acids and derivatives	-	215250	247292	311677	1.4777e+06	1.52507e+06	1.20507e+06	1.64862e+06	1.74591e+06	1.76732e+06	-	-
Zmdp002216	C11H20N2O5	L-γ-Glutamyl-L-leucine	Amino acids and derivatives	Amino acids and derivatives	2566-39-4	99252.3	76248.9	69968.9	267830	326191	313575	416650	411447	362259	-	-
MW0153130	C11H22N4O5	Lys-Ser-Gly	Amino acids and derivatives	Amino acids and derivatives	-	809629	929958	854043	599866	668704	605083	279796	225588	224940	-	-
MW0146130	C23H28N6O9	Asp-His-Phe-Asp	Amino acids and derivatives	Amino acids and derivatives	-	1.53723e+06	1.82632e+06	1.84023e+06	277581	236761	262721	84022.4	91904.6	106805	-	-
mws0282	C11H12N2O2	L-Tryptophan	Amino acids and derivatives	Amino acids and derivatives	73-22-3	5.01535e+06	5.65418e+06	5.38117e+06	3.06352e+06	3.1302e+06	3.49252e+06	6.6421e+06	6.62391e+06	6.64992e+06	C00078	ko00260,ko00380,ko00400,ko00901,ko00966,ko00970,ko00996,ko01100,ko01110,ko01210,ko01230,ko01240
Zazp002547	C11H12N2O2	cyclo-(Gly-Phe)	Amino acids and derivatives	Amino acids and derivatives	10125-07-2	2.92283e+07	2.68178e+07	3.06846e+07	2.0708e+07	2.17766e+07	2.29509e+07	4.07748e+07	4.12837e+07	3.8277e+07	-	-
pme0021	C9H11NO2	L-Phenylalanine	Amino acids and derivatives	Amino acids and derivatives	63-91-2	4.36209e+06	4.36816e+06	4.5674e+06	4.62535e+06	4.86114e+06	5.1211e+06	3.93329e+06	3.97037e+06	3.71532e+06	C00079	ko00360,ko00400,ko00460,ko00470,ko00940,ko00960,ko00966,ko00970,ko00996,ko00999,ko01100,ko01110,ko01210,ko01230,ko02010
pme3033	C4H9NO2	N,N-Dimethylglycine*	Amino acids and derivatives	Amino acids and derivatives	1118-68-9	4.66505e+06	4.78594e+06	4.97396e+06	2.63997e+06	2.73612e+06	2.46165e+06	1.80749e+06	1.86714e+06	1.76315e+06	C01026	ko00260,ko01100
Lmhp001670	C11H22N2O3	L-Valyl-L-Leucine	Amino acids and derivatives	Amino acids and derivatives	3989-97-7	256407	217208	266870	203716	209553	191351	257758	224542	238351	-	-
MW0146046	C17H22N4O8	Asp-Asn-Tyr	Amino acids and derivatives	Amino acids and derivatives	-	30477.5	10541.8	10535.3	192192	162717	192006	488133	636859	508695	-	-
mws0219	C4H7NO4	L-Aspartic Acid	Amino acids and derivatives	Amino acids and derivatives	56-84-8	3.76969e+06	4.19303e+06	4.37377e+06	3.8598e+06	3.89235e+06	3.87325e+06	3.6432e+06	2.7426e+06	3.22165e+06	C00049	ko00220,ko00250,ko00260,ko00261,ko00270,ko00300,ko00340,ko00410,ko00460,ko00470,ko00710,ko00760,ko00770,ko00970,ko00999,ko01100,ko01110,ko01200,ko01210,ko01230,ko01240,ko02010
MWSmce119	C6H14N4O2	L-Arginine	Amino acids and derivatives	Amino acids and derivatives	74-79-3	1.07222e+07	1.06337e+07	1.03692e+07	5.91924e+07	5.71016e+07	5.60198e+07	8.9926e+06	9.03479e+06	8.34306e+06	C00062	ko00220,ko00261,ko00330,ko00470,ko00970,ko01100,ko01110,ko01230,ko02010
MW0158700	C20H20N2O9	TyrMe-Asp-OH	Amino acids and derivatives	Amino acids and derivatives	-	8.07102e+06	8.52179e+06	8.13209e+06	5.90929e+06	6.03531e+06	6.08448e+06	7.46515e+06	8.21836e+06	8.64192e+06	-	-
MW0107470	C21H34N4O5	Ile-Tyr-Lys	Amino acids and derivatives	Amino acids and derivatives	-	379676	345068	410296	793504	723576	729894	1.22162e+06	1.06491e+06	1.20404e+06	-	-
MWS00327g	C3H7NO3	L-Isoserine	Amino acids and derivatives	Amino acids and derivatives	632-13-3	2.39292e+06	2.21231e+06	2.32596e+06	2.61138e+06	2.83887e+06	2.6761e+06	2.53105e+06	2.6051e+06	2.45423e+06	-	-
MW0151068	C15H23N5O5	His-Pro-Thr	Amino acids and derivatives	Amino acids and derivatives	-	282505	307809	261078	305005	379938	467505	945005	940005	1.04113e+06	-	-
MW0150450	C17H21N5O4	Gly-Phe-His	Amino acids and derivatives	Amino acids and derivatives	-	349984	451894	775005	2602035	2515005	1.35325e+06	2013336	2.29815e+06	3866250	-	-
MW0146198	C19H28N4O7	Asp-Lys-Tyr	Amino acids and derivatives	Amino acids and derivatives	-	2.11662e+06	2.17996e+06	2.28166e+06	1.04732e+06	1.00875e+06	923745	830767	857332	874237	-	-
MW0156918	C17H31N7O9	Ser-Thr-Arg-Asp	Amino acids and derivatives	Amino acids and derivatives	-	170183	219384	196608	747046	811254	839110	1.29314e+06	1.55519e+06	1.48938e+06	-	-
MW0152944	C19H34N6O9	Lys-Gln-Ser-Glu	Amino acids and derivatives	Amino acids and derivatives	-	5.59102e+06	5.54123e+06	6.30539e+06	5.39402e+06	5.92641e+06	5.38252e+06	3.91014e+06	4.23696e+06	3.92232e+06	-	-
MW0145525	C19H30N6O6	Arg-Thr-Tyr	Amino acids and derivatives	Amino acids and derivatives	-	1.65012e+06	1.21341e+06	1.60422e+06	1.06288e+06	1.02292e+06	902973	1.12126e+06	1.30433e+06	1.25971e+06	-	-
mws0254	C6H9N3O2	L-Histidine	Amino acids and derivatives	Amino acids and derivatives	71-00-1	1.45887e+06	1.51215e+06	1.41295e+06	2.87732e+06	3.08403e+06	2.74351e+06	2.34629e+06	2.19677e+06	2.11538e+06	C00135	ko00340,ko00410,ko00470,ko00970,ko01100,ko01110,ko01230,ko02010
pme2617	C5H11NO3S	L-Methionine Sulfoxide	Amino acids and derivatives	Amino acids and derivatives	3226-65-1	1.94252e+06	1.73445e+06	1.95239e+06	1.65153e+06	1.86586e+06	1.69731e+06	1.95167e+06	1.60769e+06	1.8647e+06	C02989	ko00270,ko01100
MW0158659	C26H44N8O6	Tyr-Val-Arg-Lys	Amino acids and derivatives	Amino acids and derivatives	-	878551	156978	808486	1.50373e+06	3.275e+06	3.40772e+06	4.92634e+06	3.48145e+06	4.72183e+06	-	-
MW0155347	C17H23N3O7	Phe-Thr-Asp	Amino acids and derivatives	Amino acids and derivatives	-	181075	307505	220700	406837	548885	456091	1.21622e+06	1.0282e+06	1.01016e+06	-	-
MW0109147	C23H29N3O4	Phe-Val-Phe	Amino acids and derivatives	Amino acids and derivatives	-	9.4315e+06	1.04732e+07	1.01949e+07	3.49238e+06	3.71603e+06	3.94961e+06	2.81306e+06	3.5187e+06	2402505	-	-
mws0256	C5H11NO2	L-Valine	Amino acids and derivatives	Amino acids and derivatives	72-18-4	3.10191e+07	2.96883e+07	3.15016e+07	34494328	3.44007e+07	3.52827e+07	1.45835e+07	1.58635e+07	1.49247e+07	C00183	ko00280,ko00290,ko00311,ko00460,ko00770,ko00966,ko00970,ko01100,ko01110,ko01210,ko01230,ko01240,ko02010
Zmyn000155	C7H14N2O3	N-α-Acetyl-L-ornithine	Amino acids and derivatives	Amino acids and derivatives	6205-08-9	32798.5	37754.2	21243.7	242311	212417	236832	44563.5	51852.3	52477	C00437	ko00220,ko01100,ko01110,ko01210,ko01230
MW0150149	C18H33N5O9	Glu-Ser-Thr-Lys	Amino acids and derivatives	Amino acids and derivatives	-	549732	596907	591064	240830	300180	276033	360279	96400.1	92253.1	-	-
pme1210	C5H11NO2S	L-Methionine	Amino acids and derivatives	Amino acids and derivatives	63-68-3	488530	470320	503544	707323	719137	640415	665237	596315	553012	C00073	ko00270,ko00470,ko00966,ko00970,ko00999,ko01100,ko01110,ko01210,ko01230,ko01240
MW0158548	C24H32N4O6	Tyr-Lys-Tyr	Amino acids and derivatives	Amino acids and derivatives	-	143045	176919	227505	297269	271996	322490	1.20816e+06	1.02468e+06	723308	-	-
MW0158665	C23H32N4O10	Tyr-Val-Glu-Asp	Amino acids and derivatives	Amino acids and derivatives	-	1.0501e+06	1.04995e+06	1.0063e+06	688479	733079	698760	1.24866e+06	1.26065e+06	1.36878e+06	-	-
MW0155169	C24H38N6O7	Phe-Gln-Thr-Lys	Amino acids and derivatives	Amino acids and derivatives	-	29345.9	34384.1	41545.5	117610	135046	132209	78641.1	60725.1	77376.8	-	-
MWS201471	C15H23N3O4	Lys-Tyr	Amino acids and derivatives	Amino acids and derivatives	35978-98-4	25155.9	33264	36053.1	94883.3	68363.4	43348.7	93054.1	71259.6	72097.9	-	-
MW0150223	C23H32N4O10	Glu-Val-Tyr-Asp	Amino acids and derivatives	Amino acids and derivatives	-	76074.4	101919	52505	79652.9	94402.9	106203	689337	602824	641169	-	-
pme0026	C6H14N2O2	L-Lysine	Amino acids and derivatives	Amino acids and derivatives	56-87-1	1.5037e+07	1.54036e+07	1.54615e+07	2.27376e+07	2.41713e+07	2.31017e+07	8.38234e+06	8.52244e+06	8.35806e+06	C00047	ko00300,ko00310,ko00470,ko00780,ko00960,ko00970,ko01100,ko01110,ko01210,ko01230,ko02010
MWS04555g	C6H13NO2	D-Allo-Isoleucine	Amino acids and derivatives	Amino acids and derivatives	1509-35-9	3.70036e+06	6.59658e+06	3.68117e+06	3.41525e+06	9.49534e+06	4.19133e+06	8.90728e+06	3.27161e+06	8.50098e+06	-	-
MWS201381	C14H17N3O4	Ser-Trp	Amino acids and derivatives	Amino acids and derivatives	94421-70-2	55316	14597.8	43176.1	64077.8	56659.6	78246.9	76890.9	76898	88355.3	-	-
pme0193	C5H10N2O3	L-Glutamine	Amino acids and derivatives	Amino acids and derivatives	56-85-9	1.59851e+07	1.53695e+07	1.65445e+07	2.3838e+07	2.63741e+07	2.52991e+07	9.10076e+06	9.38895e+06	8.54136e+06	C00064	ko00220,ko00230,ko00240,ko00250,ko00470,ko00630,ko00750,ko00910,ko00970,ko01100,ko01230,ko01232,ko01240,ko02010
Zmgn002106	C11H13NO3	N-Acetyl-L-phenylalanine	Amino acids and derivatives	Amino acids and derivatives	2018-61-3	254640	255383	314636	2.30843e+06	1.93e+06	2.02661e+06	1.95429e+06	2.2486e+06	2.10407e+06	C03519	ko00360,ko01100
MW0151102	C13H21N5O6	His-Thr-Ser	Amino acids and derivatives	Amino acids and derivatives	-	36366.1	19648.7	43917.7	317390	451525	415000	358378	303746	198523	-	-
mws0520	C11H13NO4	N-Acetyl-L-tyrosine	Amino acids and derivatives	Amino acids and derivatives	537-55-3	1.26005e+06	1.16279e+06	1.07851e+06	890818	993956	1.08748e+06	1.00042e+06	1.08376e+06	1.05471e+06	-	-
pme0075	C7H11NO5	N-Acetyl-L-glutamic acid	Amino acids and derivatives	Amino acids and derivatives	1188-37-0	1.44902e+06	1.21699e+06	1.91631e+06	860071	1.14129e+06	885145	681949	801031	715737	C00624	ko00220,ko01100,ko01110,ko01210,ko01230
MW0109095	C19H29N5O5	Phe-Asn-Lys	Amino acids and derivatives	Amino acids and derivatives	-	466485	335975	393571	829487	1.01672e+06	932147	1.46619e+06	1.48505e+06	1.45789e+06	-	-
MW0155116	C22H26N4O6	Phe-Asn-Tyr	Amino acids and derivatives	Amino acids and derivatives	-	55494	61301.1	72505	86079.2	92804.8	109447	162732	118323	127205	-	-
Lmbp000123	C6H13NO2S	L-Homomethionine	Amino acids and derivatives	Amino acids and derivatives	25148-30-5	302669	315188	323453	220403	201849	212732	236997	257197	270967	C17213	ko00966,ko01110,ko01210
ML10181668	C6H11NO2	Cycloleucine	Amino acids and derivatives	Amino acids and derivatives	52-52-8	1.00484e+06	1.11273e+06	1.17999e+06	730767	688429	826323	783429	922798	755912	C03969	-
MW0152490	C19H30N6O8	Leu-Ser-His-Asp	Amino acids and derivatives	Amino acids and derivatives	-	531150	608052	658140	2.69163e+06	2.49689e+06	2.64756e+06	5.17786e+06	4.01152e+06	4.66211e+06	-	-
MWS201419	C8H17N3O3	Lys-Gly	Amino acids and derivatives	Amino acids and derivatives	7563-03-3	3.54389e+06	3.53284e+06	3.32774e+06	3.37269e+06	3.64411e+06	3.22082e+06	3.64571e+06	3.35059e+06	3.74427e+06	-	-
MW0146229	C24H26N4O6	Asp-Phe-Trp	Amino acids and derivatives	Amino acids and derivatives	-	273259	293253	361454	289921	298066	295074	394887	394887	474872	-	-
MW0158216	C25H28N4O6	Trp-Phe-Glu	Amino acids and derivatives	Amino acids and derivatives	-	129166	174286	126091	1.09348e+06	1.21315e+06	1.19569e+06	2.43252e+06	2.47381e+06	2.58555e+06	-	-
MW0158490	C22H28N6O9	Tyr-His-Ser-Asp	Amino acids and derivatives	Amino acids and derivatives	-	4.84832e+06	7.47618e+06	6.0189e+06	4.42235e+06	4.11559e+06	4.68063e+06	2.02728e+06	2.77642e+06	2.01557e+06	-	-
MW0158634	C24H26N4O7	Tyr-Trp-Asp	Amino acids and derivatives	Amino acids and derivatives	-	1.06688e+07	1.36227e+07	1.34498e+07	757244	1.24122e+06	962667	96944.3	120488	63040.6	-	-
MW0144526	C12H19N5O4S1	Ala-Cys-His	Amino acids and derivatives	Amino acids and derivatives	-	814011	833346	788354	328703	345460	338962	172734	232636	231893	-	-
MW0109142	C14H20N2O3	Phe-Val	Amino acids and derivatives	Amino acids and derivatives	-	2.26424e+06	2.17449e+06	2.12642e+06	4.82373e+06	4.07974e+06	3.93702e+06	2.59606e+06	2.86508e+06	2.87635e+06	-	-
MW0151027	C13H21N5O4S1	His-Met-Gly	Amino acids and derivatives	Amino acids and derivatives	-	1.69722e+06	1.736e+06	1.73055e+06	1.605e+07	1.65561e+07	1.45555e+07	9.24021e+06	1.03198e+07	1.04295e+07	-	-
MW0151136	C19H25N5O6	His-Tyr-Thr	Amino acids and derivatives	Amino acids and derivatives	-	1.20613e+07	1.20831e+07	1.19014e+07	1.16884e+07	1.3256e+07	9.26206e+06	9.28576e+06	8.92153e+06	1.10659e+07	-	-
pme0008	C6H13N3O3	L-Citrulline	Amino acids and derivatives	Amino acids and derivatives	372-75-8	363066	346267	344510	684973	622806	675373	198497	229700	213005	C00327	ko00220,ko01100,ko01110,ko01230
MWS04412	C8H18N2O2	N(6),N(6)-Dimethyl-L-lysine	Amino acids and derivatives	Amino acids and derivatives	2259-86-1	9.85363e+06	1.07661e+07	1.07595e+07	5.68237e+07	5.60437e+07	6.09526e+07	8.81245e+06	8.30645e+06	8.56805e+06	-	-
MW0157890	C20H22N2O7	Thr-HoPhe-OH	Amino acids and derivatives	Amino acids and derivatives	-	293297	364602	372984	504550	389694	341330	245333	165821	190694	-	-
MW0106252	C14H27N5O5S1	Cys-Gln-Lys	Amino acids and derivatives	Amino acids and derivatives	-	4.69085e+06	5.5446e+06	5.44111e+06	8.18691e+06	7.88057e+06	7.04277e+06	1.12397e+07	1.06842e+07	9.91021e+06	-	-
pme0122	C8H16N2O3	N6-Acetyl-L-lysine	Amino acids and derivatives	Amino acids and derivatives	692-04-6	74419.6	67545.5	63866.1	296803	266234	302741	521699	503395	519214	C02727	ko00310,ko01100
MW0150524	C29H40N6O9	Gly-Tyr-Tyr-Ser-Lys	Amino acids and derivatives	Amino acids and derivatives	-	536850	512483	673502	580528	649895	542670	1.45228e+06	1.16169e+06	1.32369e+06	-	-
pme0014	C5H9NO4	L-Glutamic acid	Amino acids and derivatives	Amino acids and derivatives	56-86-0	4.43237e+07	4.26657e+07	4.1675e+07	4.68695e+07	4.45449e+07	4.72375e+07	3.39499e+07	3.07505e+07	3.4448e+07	C00025	ko00220,ko00250,ko00330,ko00332,ko00340,ko00430,ko00470,ko00480,ko00524,ko00630,ko00650,ko00660,ko00860,ko00910,ko00970,ko01100,ko01110,ko01200,ko01210,ko01230,ko01240,ko02010
mws1587	C6H13NO2	L-Norleucine*	Amino acids and derivatives	Amino acids and derivatives	327-57-1	7.88454e+06	7.25785e+06	8.25614e+06	1.07911e+07	1.13961e+07	1.10094e+07	1.04838e+07	1.04511e+07	1.0181e+07	C01933	-
MW0149607	C20H34N6O9	Gln-Ala-Ala-Asp-Val	Amino acids and derivatives	Amino acids and derivatives	-	1.76108e+06	1.51629e+06	2.08608e+06	1.29015e+06	1.25037e+06	1.40247e+06	1.07062e+06	1.23716e+06	1.2885e+06	-	-
MW0144612	C17H30N4O7S	Ala-Ile-Cys-Glu	Amino acids and derivatives	Amino acids and derivatives	-	949867	924426	745972	2.09052e+06	1.92946e+06	1.85187e+06	2.17948e+06	2.09621e+06	2.34091e+06	-	-
mws4134	C20H32N6O12S2	Oxiglutatione	Amino acids and derivatives	Amino acids and derivatives	27025-41-8	55046.7	48865.4	45082.2	201561	176986	228179	195023	274193	273262	C00127	ko00480,ko01100,ko01240
MWS04559g	C9H11NO3	3-Hydroxy-L-phenylalanine*	Amino acids and derivatives	Amino acids and derivatives	587-33-7	7.44724e+06	6.64611e+06	8.11296e+06	1.27731e+07	1.22096e+07	1.34384e+07	1.44896e+07	1.35795e+07	1.41695e+07	-	-
MWS201437	C10H18N2O5	Leu-Asp	Amino acids and derivatives	Amino acids and derivatives	32949-40-9	310928	283512	300664	380280	484573	510995	376357	380933	325032	-	-
MW0155963	C23H27N3O4	Pro-Phe-Phe	Amino acids and derivatives	Amino acids and derivatives	-	328112	337432	339382	1.00952e+06	1.06687e+06	926434	2.37327e+06	2.50824e+06	2.37374e+06	-	-
MW0153660	C14H23N5O5S1	Met-Ser-His	Amino acids and derivatives	Amino acids and derivatives	-	2.07283e+06	4508085	4331075	18596815	18930960	1.00525e+07	1.53463e+07	1.51309e+07	1.54508e+07	-	-
MW0150162	C20H30N6O10	Glu-Thr-His-Glu	Amino acids and derivatives	Amino acids and derivatives	-	21179.5	12249.1	20980.1	227315	257757	259787	581124	550593	595394	-	-
pme3382	C6H11NO4	N-Acetyl-L-threonine	Amino acids and derivatives	Amino acids and derivatives	17093-74-2	247366	182715	259411	212592	226941	202200	172677	237968	191191	-	-
MWS1771	C10H13NO3	L-Tyrosine methyl ester	Amino acids and derivatives	Amino acids and derivatives	1080-06-4	75507.7	60976.1	74919.1	135824	104901	122534	155666	156923	170714	C03404	-
MW0145371	C17H29N9O5	Arg-His-Gln	Amino acids and derivatives	Amino acids and derivatives	-	310844	320538	336246	582871	611515	501707	317488	342879	443520	-	-
MW0155940	C14H23N3O6S1	Pro-Met-Asp	Amino acids and derivatives	Amino acids and derivatives	-	100418	102719	121487	273593	603336	262485	336881	298644	758920	-	-
MW0155363	C26H32N4O9	Phe-Thr-Tyr-Asp	Amino acids and derivatives	Amino acids and derivatives	-	60033.1	67341.1	57944.1	255360	262289	263164	348645	369227	307322	-	-
MW0158577	C22H27N3O6	Tyr-Phe-Thr	Amino acids and derivatives	Amino acids and derivatives	-	2.01406e+06	2.11835e+06	2.25655e+06	1.76809e+06	1.90083e+06	1.58849e+06	1047505	1.34643e+06	1.39969e+06	-	-
MWStz103	C15H22N6O5S	S-(5'-Adenosyl)-L-methionine	Amino acids and derivatives	Amino acids and derivatives	29908-03-0	1.89599e+06	1.97952e+06	1.80557e+06	1.78731e+06	1.31668e+06	1.57598e+06	1.22218e+06	308446	1.34842e+06	C00019	ko00261,ko00270,ko00330,ko00908,ko00999,ko01100,ko01110,ko01230,ko01240,ko04122
MWS201054	C6H11NO4	O-Acetyl-L-homoserine	Amino acids and derivatives	Amino acids and derivatives	250736-84-6	1.60308e+06	1.63845e+06	1.6168e+06	1.37205e+07	1.02813e+07	1.37633e+07	1.81973e+07	1.96841e+07	1.72796e+07	-	-
pmb0034	C10H16N2O7	L-α-Glutamyl-L-Glutamic Acid	Amino acids and derivatives	Amino acids and derivatives	3929-61-1	172381	129091	119118	179796	229184	204040	301653	220514	325154	C01425	-
MWS201465	C14H18N2O5	Glu-Phe	Amino acids and derivatives	Amino acids and derivatives	20556-22-3	53327.8	66926.8	68602.6	65707.5	58015.7	61876.6	75847.4	84929.4	86105.1	-	-
MW0110297	C14H20N2O4	Tyrosyl-Valine	Amino acids and derivatives	Amino acids and derivatives	17355-09-8	852400	882018	1.04297e+06	965766	1.0083e+06	913257	932599	928113	864779	-	-
MW0146251	C17H30N6O9	Asp-Ser-Asn-Lys	Amino acids and derivatives	Amino acids and derivatives	-	4.95407e+06	5.62195e+06	5.61905e+06	5.79713e+06	5.73899e+06	5.84801e+06	6.58036e+06	6.4619e+06	6.52707e+06	-	-
MW0109387	C11H16N4O3	Prolylhistidine	Amino acids and derivatives	Amino acids and derivatives	-	4.54741e+06	4.40357e+06	4.24362e+06	2.97968e+06	3.0915e+06	3.20735e+06	5.4597e+06	6.01407e+06	5.33825e+06	-	-
MW0153708	C23H29N3O6S1	Met-Tyr-Tyr	Amino acids and derivatives	Amino acids and derivatives	-	137974	157045	126686	678606	572453	577076	220754	231415	213044	-	-
mws4176	C12H16N2O3	L-Alanyl-L-Phenylalanine	Amino acids and derivatives	Amino acids and derivatives	3061-90-3	39706	44273.2	38442.4	47838.8	47838.8	44837	62255	64819	48842.7	-	-
mws1050	C5H9NO4	O-Acetylserine	Amino acids and derivatives	Amino acids and derivatives	5147-00-2	235993	207925	227141	485428	505221	501211	427372	467752	461472	C00979	ko00270,ko00908,ko00920,ko01100,ko01110,ko01200,ko01230,ko04122
MWS20633g	C9H12NO6P	O-phosphate-L-tyrosine	Amino acids and derivatives	Amino acids and derivatives	21820-51-9	233704	266139	237347	4.24985e+06	3.89541e+06	3.96725e+06	1.17969e+07	1.27711e+07	1.11158e+07	C06501	-
MW0153035	C23H44N8O7	Lys-Leu-Glu-Arg	Amino acids and derivatives	Amino acids and derivatives	-	120801	117819	122848	648264	614915	605680	1.00508e+06	1.07915e+06	1.0838e+06	-	-
MWS201414	C9H15N3O4	Pro-Asn	Amino acids and derivatives	Amino acids and derivatives	107856-82-6	100595	123763	122506	128174	112762	109527	111700	105729	116280	-	-
mws0193	C7H15N3O3	L-Homocitrulline	Amino acids and derivatives	Amino acids and derivatives	1190-49-4	940447	845519	942959	626580	565877	747278	400013	533527	408105	C02427	-
MW0153675	C14H25N3O7S1	Met-Thr-Glu	Amino acids and derivatives	Amino acids and derivatives	-	75785.1	80861.1	108821	417403	412052	301441	830474	877684	816598	-	-
MW0146085	C14H24N4O7S1	Asp-Gln-Met	Amino acids and derivatives	Amino acids and derivatives	-	47189.2	73194.1	45625	81218.2	77697.3	68088.7	69929.8	48728.5	49349.1	-	-
MW0158196	C22H32N6O5	Trp-Lys-Gln	Amino acids and derivatives	Amino acids and derivatives	-	454949	345946	351733	256519	268064	261687	493193	483454	463524	-	-
mws5035	C15H22N2O3	L-Leucyl-L-phenylalanine	Amino acids and derivatives	Amino acids and derivatives	56217-82-4	76782.3	76782.3	91246.4	92348.6	62318.1	81232.8	89127.7	110075	137961	-	-
mws0671	C4H9NO3	L-Homoserine	Amino acids and derivatives	Amino acids and derivatives	672-15-1	1.01014e+06	1.04684e+06	1.09723e+06	1.29239e+06	1.32465e+06	1.36024e+06	1.18767e+06	1.22284e+06	1.16984e+06	C00263	ko00260,ko00270,ko00300,ko00920,ko01100,ko01110,ko01230
MW0158730	C25H24N2O8	Tyr-TyrMe-OH	Amino acids and derivatives	Amino acids and derivatives	-	2.65589e+06	2.90008e+06	2.30519e+06	1055005	601516	784612	244996	220708	567505	-	-
MW0158706	C22H27N3O7	TyrMe-Lys-OH	Amino acids and derivatives	Amino acids and derivatives	-	577170	523962	560739	688482	730752	729838	507287	458476	391522	-	-
MW0144208	C14H18N2O6S	Abu-Met-OH	Amino acids and derivatives	Amino acids and derivatives	-	250484	250989	254234	5.55683e+06	5.33784e+06	6.64782e+06	5.02173e+06	5.94127e+06	5.49656e+06	-	-
MW0153677	C15H25N5O5S1	Met-Thr-His	Amino acids and derivatives	Amino acids and derivatives	-	1.49207e+06	1.51605e+06	1.64489e+06	1.06048e+06	1.02286e+06	911309	2.95848e+06	3.39524e+06	3.15771e+06	-	-
pme0124	C7H12N2O3	L-Glycyl-L-proline	Amino acids and derivatives	Amino acids and derivatives	704-15-4	377701	378539	343760	470671	463428	527360	535448	513571	480449	-	-
MW0146076	C17H26N6O11	Asp-Gln-Asn-Asp	Amino acids and derivatives	Amino acids and derivatives	-	30147.5	33625.2	36310.4	27118.3	29276	25505	45480.8	50160.4	40127.1	-	-
MW0150466	C13H19N5O4	Gly-Pro-His	Amino acids and derivatives	Amino acids and derivatives	-	483637	493791	505259	187041	166654	204769	519580	506691	449415	-	-
MW0158449	C26H42N10O8	Tyr-Glu-Arg-Arg	Amino acids and derivatives	Amino acids and derivatives	-	160662	148129	192075	577673	555050	542816	945728	778338	775520	-	-
MW0159106	C20H35N5O8S	Val-Met-Gly-Ala-Glu	Amino acids and derivatives	Amino acids and derivatives	-	458317	438689	465420	1.00445e+06	1.25475e+06	1.13042e+06	2.04841e+06	2.37914e+06	2.37778e+06	-	-
MW0149962	C14H21N5O6S1	Glu-Cys-His	Amino acids and derivatives	Amino acids and derivatives	-	123580	174009	64990.9	528375	658456	594604	422915	324912	595329	-	-
MWS4296	C11H14N2O3	Glycylphenylalanine*	Amino acids and derivatives	Amino acids and derivatives	3321-03-7	331509	364253	361081	395129	400606	367393	515279	513671	510577	-	-
MW0158206	C22H28N6O4S1	Trp-Met-His	Amino acids and derivatives	Amino acids and derivatives	-	630462	260005	540005	1637505	3273935	1705005	5.08266e+06	6.81023e+06	5.10068e+06	-	-
MW0148018	C14H23N5O4S1	Cys-His-Val	Amino acids and derivatives	Amino acids and derivatives	-	201972	198419	229636	764817	769550	609298	989647	1.07972e+06	1.1132e+06	-	-
MW0155129	C19H23N5O6	Phe-Asp-His	Amino acids and derivatives	Amino acids and derivatives	-	165664	173981	186325	269288	181422	250330	156653	184216	158922	-	-
mws0250	C9H11NO3	L-Tyrosine*	Amino acids and derivatives	Amino acids and derivatives	60-18-4	7.68939e+06	6.77081e+06	7.13172e+06	1.21491e+07	1.39395e+07	1.30085e+07	1.45448e+07	1.42819e+07	1.47722e+07	C00082	ko00130,ko00261,ko00350,ko00360,ko00400,ko00460,ko00730,ko00940,ko00950,ko00965,ko00966,ko00970,ko00999,ko01100,ko01110,ko01210,ko01230,ko01240
MW0158210	C27H31N5O4S1	Trp-Met-Trp	Amino acids and derivatives	Amino acids and derivatives	-	835005	552988	598085	1.40829e+06	1.23253e+06	1927505	3684915	3400455	2.1289e+06	-	-
MW0157554	C21H40N8O8	Thr-Arg-Lys-Glu	Amino acids and derivatives	Amino acids and derivatives	-	338092	453009	368962	344451	350256	355932	155421	182356	169709	-	-
MWS00411g	C6H11NO4	L-2-Aminoadipate	Amino acids and derivatives	Amino acids and derivatives	1118-90-7	136285	167890	156522	214890	244102	245746	317086	364088	334145	-	-
pme1228	C11H12N2O3	5-Hydroxy-L-tryptophan	Amino acids and derivatives	Amino acids and derivatives	4350-09-8	100546	96461.7	99714	188865	175563	178454	331118	318230	353060	C00643	ko00380,ko01100
MW0107023	C14H18N2O6	Glu-Tyr	Amino acids and derivatives	Amino acids and derivatives	3422-39-7	931200	823102	827490	715057	767825	806253	713581	531567	642758	-	-
MW0156791	C19H36N6O7	Ser-Ile-Asn-Lys	Amino acids and derivatives	Amino acids and derivatives	-	237222	188229	191822	203993	192777	199205	204309	322128	154173	-	-
MW0158307	C30H25N3O6	Trp-Nap-OH	Amino acids and derivatives	Amino acids and derivatives	-	30519.6	21652.1	31692.2	580516	538480	620505	1.17715e+06	1.02931e+06	1.39044e+06	-	-
pmb2591	C13H14N2O3	N-Acetyl-L-Tryptophan	Amino acids and derivatives	Amino acids and derivatives	1218-34-4	449346	523130	397579	2.01541e+06	1.8469e+06	1.86243e+06	1.31101e+07	1.57558e+07	1.54397e+07	-	-
pme0253	C8H15NO3	N-Acetyl-L-leucine	Amino acids and derivatives	Amino acids and derivatives	1188-21-2	214834	162007	207957	169280	177588	167203	140258	150789	125602	C02710	-
MW0150913	C15H22N6O7	His-Glu-Asn	Amino acids and derivatives	Amino acids and derivatives	-	713680	631096	617663	1.65178e+06	1.33359e+06	1.3409e+06	2.82827e+06	2.80653e+06	2.5677e+06	-	-
MW0145900	C18H30N6O10	Asn-Thr-Gln-Glu	Amino acids and derivatives	Amino acids and derivatives	-	53368.9	67121.4	58599.4	79642.1	87768.6	104405	213061	247149	279139	-	-
MW0156677	C12H20N4O8	Ser-Asp-Gln	Amino acids and derivatives	Amino acids and derivatives	-	33697.1	54032	59459.5	2.52686e+06	2.49564e+06	2.47105e+06	2.42367e+06	1.96981e+06	1.39748e+06	-	-
Zmdp000972	C4H9NO2S	S-Methyl-L-cysteine	Amino acids and derivatives	Amino acids and derivatives	1187-84-4	856364	769948	916940	1.32143e+06	1.45564e+06	1.52067e+06	1.62366e+06	1.72542e+06	1.52584e+06	C22040	ko02010
MWS5164	C8H18N4O2	N,N'-Dimethylarginine;SDMA*	Amino acids and derivatives	Amino acids and derivatives	30344-00-4	274509	271280	287143	782824	727081	696402	1.88617e+06	1.95072e+06	2.10535e+06	-	-
MW0146039	C14H20N6O7	Asp-Asn-His	Amino acids and derivatives	Amino acids and derivatives	-	985257	1.16543e+06	1.09245e+06	3635740	3186220	1.73015e+06	1.43683e+06	1.77095e+06	3031560	-	-
MW0149843	C23H28N4O6	Gln-Tyr-Phe	Amino acids and derivatives	Amino acids and derivatives	-	958518	850438	1.01471e+06	1.26599e+06	762438	1.39346e+06	1.8679e+06	1.56004e+06	1.54296e+06	-	-
MWS00330g	C5H9NO2	1-Amino-1-cyclobutane-carboxylic-acid	Amino acids and derivatives	Amino acids and derivatives	22264-50-2	4.34808e+06	4.34498e+06	4.35323e+06	4.69108e+06	4.30051e+06	4.83793e+06	4.67702e+06	5.2821e+06	4.46246e+06	-	-
MW0153210	C20H32N4O5	Lys-Val-Tyr	Amino acids and derivatives	Amino acids and derivatives	-	230390	206655	221098	441357	455019	424658	648397	497148	644670	-	-
pme2679	C6H13NO2	L-Allo-isoleucine	Amino acids and derivatives	Amino acids and derivatives	1509-34-8	8.71539e+06	9.87229e+06	8.17378e+06	1.12611e+07	1.00574e+07	1.25633e+07	8.64919e+06	1.0136e+07	7.47416e+06	C21096	-
MW0146052	C13H19N3O10	Asp-Asp-Glu	Amino acids and derivatives	Amino acids and derivatives	-	5.16399e+06	5.26787e+06	5.56801e+06	7.08253e+06	6.94455e+06	6.0023e+06	9.94665e+06	1.09649e+07	1.11503e+07	-	-
MWSslk140	C7H13NO3S	N-Acetyl-L-Methionine	Amino acids and derivatives	Amino acids and derivatives	65-82-7	17415.5	17709.1	28772.5	55265.5	67301.4	56812.1	99929.4	76883.8	90831.1	C02712	-
MW0156720	C19H36N6O7	Ser-Gln-Val-Lys	Amino acids and derivatives	Amino acids and derivatives	-	72028.5	75229.5	91153.7	408689	455964	413291	509053	682060	718951	-	-
MW0155464	C27H22N2O6	Phe-Nap-OH	Amino acids and derivatives	Amino acids and derivatives	-	1.79914e+06	1.99127e+06	1.8306e+06	4.75724e+06	4.99954e+06	4.57436e+06	6.78767e+06	6.55e+06	7.55785e+06	-	-
MW0153108	C24H32N4O5	Lys-Phe-Tyr	Amino acids and derivatives	Amino acids and derivatives	63958-93-0	464986	372533	376139	258176	260245	257798	345106	384054	379037	-	-
MW0150862	C14H22N6O6	His-Asn-Thr	Amino acids and derivatives	Amino acids and derivatives	-	108687	84752.3	84113.5	450884	422380	497459	303941	271337	272320	-	-
MW0150871	C15H21N5O8	His-Asp-Glu	Amino acids and derivatives	Amino acids and derivatives	-	519254	463144	570732	708477	681479	748950	891516	1.06107e+06	1.00791e+06	-	-
MW0145759	C17H28N6O9	Asn-Gly-Ser-Pro-Ser	Amino acids and derivatives	Amino acids and derivatives	-	84209.4	170894	105409	61191	47704.4	62593.5	50005	79444.5	90985.7	-	-
Zmdp000292	C7H16N4O2	Arginine methyl ester*	Amino acids and derivatives	Amino acids and derivatives	-	310575	321922	359127	735111	626796	689123	459420	497287	466699	-	-
mws4516	C5H7NO3	Pyroglutamic acid	Amino acids and derivatives	Amino acids and derivatives	4042-36-8	639146	636192	743270	400127	389201	434142	486871	580437	499789	-	-
MWS201415	C9H14N2O5	Pro-Asp	Amino acids and derivatives	Amino acids and derivatives	85227-98-1	582675	543831	577864	709727	615854	702525	441090	492420	436234	-	-
pme2566	C8H14N2O5	5-L-Glutamyl-L-amino acid	Amino acids and derivatives	Amino acids and derivatives	5875-41-2	50665.5	16168.5	22346.2	34260.2	25711.1	41132.9	29392.5	60670.6	50641.9	-	-
MW0149848	C23H28N4O7	Gln-Tyr-Tyr	Amino acids and derivatives	Amino acids and derivatives	-	211375	219661	224788	805791	789502	850492	2.16204e+06	1.73707e+06	2.7298e+06	-	-
MWSmce585	C4H9NO2	Methyl 3-aminopropanoate	Amino acids and derivatives	Amino acids and derivatives	4138-35-6	5.79159e+06	5.6253e+06	5.8262e+06	3.15676e+06	3.22155e+06	3.38593e+06	2.29179e+06	2.20641e+06	2.15086e+06	-	-
Lmqp000427	C6H11NO3	N-Methyl-Trans-4-Hydroxy-L-Proline	Amino acids and derivatives	Amino acids and derivatives	4252-82-8	168028	175440	172802	58363.3	85183	108716	28569.2	76037.1	66532.6	-	-
MW0155344	C25H42N8O6	Phe-Thr-Arg-Lys	Amino acids and derivatives	Amino acids and derivatives	-	149778	133386	169821	532067	360184	535033	474657	598431	680100	-	-
Lmhp001732	C14H18N2O3	L-Prolyl-L-Phenylalanine	Amino acids and derivatives	Amino acids and derivatives	13589-02-1	104722	107680	84744	142722	147790	114711	146506	125520	126794	-	-
MW0149927	C19H30N6O11	Glu-Asn-Gln-Glu	Amino acids and derivatives	Amino acids and derivatives	-	580855	547302	510392	3.41119e+06	3.15558e+06	3.42246e+06	7.0674e+06	7.38186e+06	6.1999e+06	-	-
MW0110113	C13H15N3O3	Tryptophylglycine	Amino acids and derivatives	Amino acids and derivatives	7360-09-0	9	9	9	47081.2	49000.3	30839.1	202313	180793	154150	-	-
MW0151057	C15H22N6O5	His-Pro-Asn	Amino acids and derivatives	Amino acids and derivatives	-	93953.1	116458	120784	93676.8	96050.5	95877.2	293003	288888	310322	-	-
MW0157899	C23H22N2O7	Thr-Nap-OH	Amino acids and derivatives	Amino acids and derivatives	-	492047	541021	589067	831482	864374	744347	773983	689542	828079	-	-
MW0153498	C14H28N6O5S1	Met-Arg-Ser	Amino acids and derivatives	Amino acids and derivatives	-	68743	99318.1	104925	76822.9	82505	56820.5	139826	178955	166773	-	-
pmf0470	C5H9NO3	cis-4-Hydroxy-D-proline	Amino acids and derivatives	Amino acids and derivatives	2584-71-6	7.73034e+06	8.59982e+06	8.08148e+06	1.04003e+07	9.24549e+06	1.09685e+07	7.8452e+06	7.88974e+06	7.65182e+06	C03440	ko00470,ko01100
MW0158430	C23H32N6O10	Tyr-Gln-Asn-Glu	Amino acids and derivatives	Amino acids and derivatives	-	15784.5	30826	16997	118309	104106	113143	179001	189153	189700	-	-
MW0158944	C18H33N7O8	Val-Asp-Ser-Arg	Amino acids and derivatives	Amino acids and derivatives	-	122385	165298	133566	675310	591382	683967	236044	216806	209393	-	-
MWS201408	C9H14N2O7	Asp-Glu	Amino acids and derivatives	Amino acids and derivatives	6157-06-8	5984.92	3305.74	4272.66	18143.9	15846.3	47505	95005	44435.6	45015.7	-	-
MW0158149	C20H26N4O7	Trp-Glu-Thr	Amino acids and derivatives	Amino acids and derivatives	-	367505	570005	263683	1.19082e+06	706499	1.01096e+06	1.17156e+06	965877	713045	-	-
MW0158237	C18H22N4O7	Trp-Ser-Asp	Amino acids and derivatives	Amino acids and derivatives	-	55509.6	70036.6	78064.5	31503.4	68054.9	65020.9	96423.9	94902.5	78345.6	-	-
mws5042	C11H14N2O3	L-Glycyl-L-phenylalanine*	Amino acids and derivatives	Amino acids and derivatives	721-66-4	349716	269375	354801	373772	422582	327829	497254	539417	530045	-	-
MW0146030	C13H24N6O7	Asp-Arg-Ser	Amino acids and derivatives	Amino acids and derivatives	-	985325	1.29558e+06	950428	1.61375e+06	1.32031e+06	1.40831e+06	1.23319e+06	1.35977e+06	1.64651e+06	-	-
MWS201398	C8H14N2O5	Hyp-Ser	Amino acids and derivatives	Amino acids and derivatives	-	95447.1	76851.7	86557.5	97057.1	76260.4	114057	92219.2	110005	82156.9	-	-
pme2914	C6H10O5	3-Hydroxy-3-methylpentane-1,5-dioic acid	Amino acids and derivatives	Amino acids and derivatives	503-49-1	1.17601e+06	940665	1.59465e+06	1.1754e+06	1.81603e+06	1.14209e+06	560015	1.69712e+06	1.07093e+06	C03761	-
Zmjp000182	C7H16N4O2	N-Monomethyl-L-arginine*	Amino acids and derivatives	Amino acids and derivatives	17035-90-4	332411	313834	344569	674884	664339	615725	459160	471328	400753	C03884	-
Zmmp003443	C16H19N3O5	Bestim	Amino acids and derivatives	Amino acids and derivatives	66471-20-3	9503.3	12505	18934	19185.2	30902.9	26654.4	55912.3	58700.6	80176.5	-	-
MW0150019	C14H21N5O6	Glu-His-Ala	Amino acids and derivatives	Amino acids and derivatives	-	34654.6	37505	37505	357505	402505	362505	1010005	1185005	930005	-	-
MW0150892	C14H22N6O5	His-Gln-Ala	Amino acids and derivatives	Amino acids and derivatives	-	2.31864e+06	2.07566e+06	2745915	2.08042e+07	2.01658e+07	1.89304e+07	2.04597e+07	1.93111e+07	1.81804e+07	-	-
Zmdp001647	C10H18N2O5	γ-Glutamyl-L-valine	Amino acids and derivatives	Amino acids and derivatives	-	23842.8	29534.7	29699.5	93142.5	111769	117139	109404	114306	101653	-	-
MW0156809	C20H37N7O8	Ser-Leu-Arg-Glu	Amino acids and derivatives	Amino acids and derivatives	-	110122	114543	93253.7	261626	278468	305190	378810	332247	323578	-	-
MW0145307	C20H35N7O9	Arg-Asp-Val-Glu	Amino acids and derivatives	Amino acids and derivatives	-	13535615	22118595	12402300	9679085	4510690	4359695	7221095	7043090	5.67723e+06	-	-
MW0153739	C14H18N2O6S	Met-Abu-OH	Amino acids and derivatives	Amino acids and derivatives	-	117823	134304	153703	1.16782e+06	1.1041e+06	958091	117777	1.05077e+06	1.15908e+06	-	-
MW0151093	C20H31N7O9	His-Thr-Gln-Glu	Amino acids and derivatives	Amino acids and derivatives	-	287044	242194	301564	207326	211755	252424	305136	340309	310630	-	-
MW0150179	C25H28N4O7	Glu-Trp-Tyr	Amino acids and derivatives	Amino acids and derivatives	-	21273.3	4135.86	28342.2	141957	157659	111300	158823	161621	175095	-	-
MW0110310	C13H18N2O5	L-Tyrosyl-L-Threonine	Amino acids and derivatives	Amino acids and derivatives	-	197089	230010	152050	326921	358756	353969	95148	253913	254019	-	-
MW0146113	C19H29N7O10	Asp-Gly-His-Ser-Thr	Amino acids and derivatives	Amino acids and derivatives	-	288357	388340	281861	140242	124422	71177.1	186525	103188	154625	-	-
mws3133	C7H11NO4	Oxaceprol	Amino acids and derivatives	Amino acids and derivatives	33996-33-7	158468	162213	177857	195551	191599	190480	206975	200206	173829	-	-
Wccp002543	C14H18N2O5	γ-Glutamylphenylalanine	Amino acids and derivatives	Amino acids and derivatives	7432-24-8	68842.2	56865.8	41054.6	62953	55434.7	48300.2	69264.8	65809.2	59586.7	-	-
MW0154296	C28H24N2O7	Nap-TyrMe-OH	Amino acids and derivatives	Amino acids and derivatives	-	561228	796129	734284	430310	459146	484500	513300	476347	512075	-	-
MW0144471	C14H26N6O6	Ala-Arg-Glu	Amino acids and derivatives	Amino acids and derivatives	-	233176	228191	266924	750232	771537	763940	575770	586923	593636	-	-
MW0150860	C25H36N8O6	His-Asn-Phe-Lys	Amino acids and derivatives	Amino acids and derivatives	-	556431	600050	532147	721248	738520	741017	637030	591763	563613	-	-
MW0158711	C19H20N2O8	TyrMe-Ser-OH	Amino acids and derivatives	Amino acids and derivatives	-	2.56059e+06	2.72212e+06	2.92321e+06	4.87836e+06	6.52731e+06	5.97433e+06	7.53786e+06	7.34194e+06	7.11508e+06	-	-
MW0156012	C19H24N4O4	Pro-Trp-Ala	Amino acids and derivatives	Amino acids and derivatives	-	387054	507744	422378	608580	491366	539827	874999	870667	810393	-	-
pme1086	C10H17N3O6S	Glutathione reduced form	Amino acids and derivatives	Amino acids and derivatives	70-18-8	2977.98	1825.82	1985.97	123385	75890	94077.7	129850	64994.1	40798	C00051	ko00270,ko00480,ko01100,ko01240,ko02010
MW0144667	C12H24N4O5	Ala-Lys-Ser	Amino acids and derivatives	Amino acids and derivatives	-	3178480	2889945	3428875	832505	890005	855005	55005	42505	11514.6	-	-
MW0153174	C20H31N5O6	Lys-Tyr-Gln	Amino acids and derivatives	Amino acids and derivatives	-	7505	5005	10005	4706.7	7505	2356.7	20005	362937	1.7019e+06	-	-
MW0146294	C17H22N4O8	Asp-Tyr-Asn	Amino acids and derivatives	Amino acids and derivatives	-	186563	192151	156931	159255	157766	156918	270127	270912	317603	-	-
MWS04447	C6H11NO2	Homoproline	Amino acids and derivatives	Amino acids and derivatives	56879-46-0	684164	631697	735817	1.2343e+06	1.27222e+06	1.40395e+06	439289	518554	489592	-	-
MW0146099	C20H28N6O11	Asp-Glu-His-Glu	Amino acids and derivatives	Amino acids and derivatives	-	17517.7	16484.6	2647.12	136125	127514	117135	92158.7	81742.5	82394.7	-	-
MW0109738	C10H16N4O7S	S-nitrosoglutathione	Amino acids and derivatives	Amino acids and derivatives	57564-91-7	130714	87624.1	126998	110290	116547	105969	122701	105331	149050	-	-
pme3827	C9H11NO4	3,4-Dihydroxy-L-phenylalanine (L-Dopa)	Amino acids and derivatives	Amino acids and derivatives	59-92-7	1.58765e+06	1.26931e+06	1.46443e+06	938649	1.06076e+06	1.07297e+06	1.3739e+06	1.17636e+06	1.1132e+06	C00355	ko00350,ko00950,ko00965,ko01100,ko01110
MW0158690	C25H24N2O7	Tyr-HoPhe-OH	Amino acids and derivatives	Amino acids and derivatives	-	2844.77	6254.38	5074.42	280778	331637	336039	495736	416976	467053	-	-
pme1419	C6H13NO2S	L-Methionine methyl ester	Amino acids and derivatives	Amino acids and derivatives	10332-17-9	61941.7	87777.7	53637.1	102275	121401	112005	110901	111155	113085	-	-
MW0151632	C29H38N4O8	Ile-Tyr-Phe-Glu	Amino acids and derivatives	Amino acids and derivatives	-	338807	344660	279074	225018	210759	201251	353662	397951	367093	-	-
pme1286	C14H20N6O5S	S-(5'-Adenosy)-L-homocysteine	Amino acids and derivatives	Amino acids and derivatives	979-92-0	201425	28864	221651	263965	62683.3	231118	107802	182762	174854	C00021	ko00270,ko01100,ko01230,ko01240
MW0145714	C16H22N4O5S1	Asn-Cys-Phe	Amino acids and derivatives	Amino acids and derivatives	-	580975	599001	675656	486033	543407	507083	1.23151e+06	1.30034e+06	1.11414e+06	-	-
MW0145694	C17H23N5O7	Asn-Asn-Tyr	Amino acids and derivatives	Amino acids and derivatives	-	228521	182505	121752	204444	293509	177505	322361	387505	376819	-	-
MW0153003	C21H38N6O8	Lys-Ile-Asn-Glu	Amino acids and derivatives	Amino acids and derivatives	-	185209	247190	234290	204710	202979	219530	309823	403726	533325	-	-
MW0144721	C19H24N4O4	Ala-Pro-Trp	Amino acids and derivatives	Amino acids and derivatives	-	322505	107595	95423.7	1.49666e+06	1.80253e+06	1.58623e+06	2.08992e+06	1.43317e+06	1.36081e+06	-	-
MW0146289	C20H26N4O6S1	Asp-Trp-Met	Amino acids and derivatives	Amino acids and derivatives	-	84961.8	71622.3	92331.4	127984	169224	148895	123398	140464	133272	-	-
MWS201478	C12H16N2O4	Phe-Ser	Amino acids and derivatives	Amino acids and derivatives	16053-39-7	50493.4	35395.7	59857.5	54552.7	62005	51006.9	102334	92563.1	85629	-	-
MW0146121	C14H20N6O7	Asp-His-Asn	Amino acids and derivatives	Amino acids and derivatives	-	22505	71909.1	129904	178879	150149	178581	56793	194849	92505	-	-
MW0157791	C20H26N4O5	Thr-Pro-Trp	Amino acids and derivatives	Amino acids and derivatives	-	443920	393228	260089	360020	311426	389585	431865	863439	499743	-	-
MW0157824	C20H26N4O7	Thr-Trp-Glu	Amino acids and derivatives	Amino acids and derivatives	-	32387.9	37683	29855.2	45410.4	50593.4	53007	74723.3	63570.4	83307.7	-	-
MW0155232	C20H31N3O4S1	Phe-Ile-Met	Amino acids and derivatives	Amino acids and derivatives	-	763114	681313	659814	1.04605e+06	959538	919887	1.0501e+06	871154	1.01313e+06	-	-
Lmhp002001	C14H20N2O3	L-Valyl-L-Phenylalanine	Amino acids and derivatives	Amino acids and derivatives	3918-92-1	106802	69753.9	115433	108066	72640.8	97564.4	97451	79653.2	46316.2	-	-
mws4532g	C5H12N2O2	D-Ornithine	Amino acids and derivatives	Amino acids and derivatives	348-66-3	31933.9	31439	37340.7	49369.8	53549.9	42783.4	30000.2	32196.3	25549.2	-	-
MW0105773	C15H27N7O7	Asn-Glu-Arg	Amino acids and derivatives	Amino acids and derivatives	-	911088	853087	867886	747131	748896	714232	692725	718163	662514	-	-
MW0155854	C16H23N5O6	Pro-Glu-His	Amino acids and derivatives	Amino acids and derivatives	-	4.15133e+06	4.25013e+06	4.67906e+06	4.78164e+06	4.74944e+06	4.87405e+06	4.79701e+06	5.32909e+06	4.31887e+06	-	-
MWS201444	C7H13N3O4	Gln-Gly	Amino acids and derivatives	Amino acids and derivatives	2650-65-9	3.16346e+06	3.59592e+06	3.8154e+06	2.82209e+06	3.62015e+06	3.96758e+06	3.83526e+06	2.8841e+06	3.37632e+06	-	-
MW0154290	C31H24N2O6	Nap-Nap-OH	Amino acids and derivatives	Amino acids and derivatives	-	1.92672e+07	1.74222e+07	2.20698e+07	1.69236e+07	1.6996e+07	1.59544e+07	1.74759e+07	1.90366e+07	1.74629e+07	-	-
MW0110229	C27H29N3O7	H-Tyr-tyr-tyr-OH	Amino acids and derivatives	Amino acids and derivatives	7390-78-5	6468.91	17505	15005	1645005	2027505	1865005	2.4896e+06	4255660	3343635	-	-
MW0146022	C15H26N6O8	Asp-Arg-Glu	Amino acids and derivatives	Amino acids and derivatives	-	181639	199534	337505	154155	267505	131717	79658.5	104250	81182.7	-	-
MW0158098	C22H33N7O4S1	Trp-Arg-Met	Amino acids and derivatives	Amino acids and derivatives	-	481388	458891	447909	1.32114e+06	1.75235e+06	1.38745e+06	1.95492e+06	3.71982e+06	2.06107e+06	-	-
MW0108810	C9H10N2O5	3-Nitrotyrosine	Amino acids and derivatives	Amino acids and derivatives	3604-79-3	1.78459e+06	2.03958e+06	1.97709e+06	2.5865e+06	2.75571e+06	2.48884e+06	3.54351e+06	3.14414e+06	3.25839e+06	-	-
MWS201443	C9H19N3O4	Ser-Lys	Amino acids and derivatives	Amino acids and derivatives	22677-61-8	15802	17275.2	60029.1	98160.7	46968.7	45276.7	38343	33701.7	9272.75	-	-
MW0150473	C18H22N4O4	Gly-Pro-Trp	Amino acids and derivatives	Amino acids and derivatives	-	517505	572505	452505	872505	521143	1010005	854996	849179	651427	-	-
MW0157005	C19H20N2O7	Ser-HoPhe-OH	Amino acids and derivatives	Amino acids and derivatives	-	227505	167505	96688.6	166473	141578	240005	370005	355005	224655	-	-
MW0156753	C22H35N7O9	Ser-Gly-Glu-Leu-His	Amino acids and derivatives	Amino acids and derivatives	-	1240005	1167505	1227505	586978	980005	1015005	782505	737505	892505	-	-
MW0105657	C12H22N6O6	Arginyl-glycyl-aspartic acid	Amino acids and derivatives	Amino acids and derivatives	99896-85-2	222838	152754	183747	146309	138575	168061	168821	189461	201409	-	-
MW0109127	C27H29N3O4	Phenylalanyl-phenylalanyl-phenylalanine	Amino acids and derivatives	Amino acids and derivatives	2578-81-6	19329.4	16465.4	28331.4	79276.4	81216.7	58348.6	114898	92981.1	106397	-	-
MW0159125	C19H29N3O4S1	Val-Phe-Met	Amino acids and derivatives	Amino acids and derivatives	-	220237	193291	236168	336066	470421	417938	925597	979875	854066	-	-
MW0145946	C18H30N6O9	Asn-Val-Gln-Asp	Amino acids and derivatives	Amino acids and derivatives	-	369274	334794	472579	1960884	2233134	2.1629e+06	4.87778e+06	6.21005e+06	6.0547e+06	-	-
MW0153622	C19H29N3O4S2	Met-Met-Phe	Amino acids and derivatives	Amino acids and derivatives	-	111074	123172	129183	189585	179925	152152	214942	246337	216635	-	-
MW0159162	C11H21N3O6	Val-Ser-Ser	Amino acids and derivatives	Amino acids and derivatives	-	17005.5	10359.1	6910.6	22505	9228.92	8061.6	88955.1	57529.6	72517.6	-	-
MW0150861	C13H20N6O6	His-Asn-Ser	Amino acids and derivatives	Amino acids and derivatives	-	397976	421168	448070	1.44865e+06	1.41495e+06	1.36592e+06	1.41124e+06	1.35464e+06	1.34051e+06	-	-
MW0146364	C22H18N2O8	Asp-Nap-OH	Amino acids and derivatives	Amino acids and derivatives	-	36550.6	58666.5	35347.6	47329.5	43355.1	33825.5	44171.4	55216	42551.5	-	-
MW0110190	C19H28N6O7	Tyr-Asp-Arg	Amino acids and derivatives	Amino acids and derivatives	-	172435	219237	224879	487484	369259	311121	365010	373067	465520	-	-
MW0151089	C19H30N6O8	His-Ser-Val-Glu	Amino acids and derivatives	Amino acids and derivatives	-	67640.2	101086	81018.7	152371	168722	171882	602037	424192	567847	-	-
mws0715	C13H16N2O4	Phenylacetyl-L-glutamine	Amino acids and derivatives	Amino acids and derivatives	28047-15-6	11766.8	13839.2	17347.4	6659.15	4476.83	7613.4	5210.54	10384.2	10382.8	C04148	ko00360
Hmsp000364	C7H13NO2	L-Cyclopentylglycine	Amino acids and derivatives	Amino acids and derivatives	2521-84-8	136088	107904	94113.8	176031	231887	179291	299552	285503	261412	-	-
MW0149953	C18H28N4O12	Glu-Asp-Thr-Glu	Amino acids and derivatives	Amino acids and derivatives	-	2.19038e+06	2.49123e+06	2.53149e+06	5.31439e+06	4.92296e+06	4.56511e+06	7.34896e+06	6.98689e+06	7.31468e+06	-	-
MW0151103	C17H26N6O9	His-Thr-Ser-Asp	Amino acids and derivatives	Amino acids and derivatives	-	112947	99915.8	107834	390901	399587	335556	553653	600460	557028	-	-
MW0150182	C21H28N4O10	Glu-Tyr-Ala-Asp	Amino acids and derivatives	Amino acids and derivatives	-	7505	26895.8	43534.6	175463	207983	225070	326569	476849	450383	-	-
MW0146103	C24H39N7O12	Asp-Glu-Leu-Asn-Gln	Amino acids and derivatives	Amino acids and derivatives	-	41241.4	55798.6	32742.7	36379.7	42505	33964.3	63070.3	57505	92505	-	-
MW0159290	C23H22N2O6	Val-Nap-OH	Amino acids and derivatives	Amino acids and derivatives	-	132573	156781	183254	91074.2	69186.9	83004.9	56491.7	64560.9	70324.7	-	-
MW0158616	C19H30N6O6	Tyr-Thr-Arg	Amino acids and derivatives	Amino acids and derivatives	-	67266.6	82541.8	78197.8	47031.8	33283.9	62993.8	13749.4	20978.6	13739.9	-	-
MW0158716	C26H26N2O8	TyrMe-TyrMe-OH	Amino acids and derivatives	Amino acids and derivatives	-	96702.5	210005	115005	307205	555005	314550	823112	1260005	1702505	-	-
MW0157758	C23H32N4O10	Thr-Phe-Glu-Glu	Amino acids and derivatives	Amino acids and derivatives	-	307676	289013	267911	395295	401580	335936	345409	340676	258196	-	-
Lmhp002031	C12H24N2O3	L-Leucyl-L-Leucine	Amino acids and derivatives	Amino acids and derivatives	3303-31-9	99871.8	100832	82587.3	70229.8	98937.3	120006	102563	132555	106841	-	-
MW0158150	C25H28N4O7	Trp-Glu-Tyr	Amino acids and derivatives	Amino acids and derivatives	-	5005	15013.1	17269.6	207505	245005	130005	543444	262505	390005	-	-
MWS201447	C12H16N2O3	Phe-Ala	Amino acids and derivatives	Amino acids and derivatives	3918-87-4	9037.78	13551.8	9739.78	49786.4	54763.8	48545	54255	55466.9	49791.4	-	-
Zmmp000606	C6H13NO3	2-Amino-4-hydroxy-3-methylpentanoic acid	Amino acids and derivatives	Amino acids and derivatives	-	1.68631e+07	2.10191e+07	1.5703e+07	2.21356e+07	1.95586e+07	2.22339e+07	1.71047e+07	1.56812e+07	1.73863e+07	-	-
MW0158444	C24H38N6O8	Tyr-Gln-Thr-Lys	Amino acids and derivatives	Amino acids and derivatives	-	65749.9	62584.7	52645.6	151981	111743	108308	209942	186237	99416.1	-	-
MWS20645	C11H14N2O4	Gly-Tyr	Amino acids and derivatives	Amino acids and derivatives	658-79-7	53464.3	55085.3	60082.7	63858.6	64564.3	71650.6	102704	116503	105018	-	-
pme3388	C7H16N4O2	Homoarginine	Amino acids and derivatives	Amino acids and derivatives	156-86-5	88761.7	85748.7	83322.2	161752	174705	169056	116200	123753	134277	C01924	-
MW0148001	C13H24N4O5S2	Cys-Gln-Met	Amino acids and derivatives	Amino acids and derivatives	-	20163.7	26122.9	20088.9	92574.3	84754.5	79934.1	67582.1	71854.6	84598.3	-	-
MW0158575	C27H29N3O5	Tyr-Phe-Phe	Amino acids and derivatives	Amino acids and derivatives	-	503737	482955	470090	239877	322111	192995	378346	438449	489859	-	-
MW0158646	C22H26N4O7	Tyr-Tyr-Asn	Amino acids and derivatives	Amino acids and derivatives	-	855.758	5824.84	1832.48	11837	10496.8	13909.8	51077.4	54166.3	50175.7	-	-
MWS201480	C12H16N2O4	Tyr-Ala	Amino acids and derivatives	Amino acids and derivatives	730-08-5	11814.5	16183.3	15372	12505	12584	14980.4	26693	25155.9	17075.1	-	-
MW0154273	C24H20N4O6	Nap-His-OH	Amino acids and derivatives	Amino acids and derivatives	-	47455.5	52003.7	32853.7	32851.3	20075	25520	15524.7	45005	32837.5	-	-
pmb0962	C10H22N2O4	L-Lysine-Butanoic Acid	Amino acids and derivatives	Amino acids and derivatives	80407-71-2	11344.1	9701.48	7313.91	12991.3	8107.07	16163.9	42304.3	60120.9	47874.6	-	-
MWS04448	C10H17NO5	Suberylglycine	Amino acids and derivatives	Amino acids and derivatives	60317-54-6	16378.1	22498.8	12316.1	11257.5	17461.8	10238.6	11235.1	17505	6147.14	-	-
MW0148078	C18H24N4O5S1	Cys-Trp-Thr	Amino acids and derivatives	Amino acids and derivatives	-	84714.8	102463	82186	179711	152773	180609	180259	208486	199500	-	-
MW0145720	C14H24N6O7	Asn-Gln-Gln	Amino acids and derivatives	Amino acids and derivatives	-	215005	143100	228705	340735	270463	490005	1125005	414226	657945	-	-
MW0158647	C22H25N3O8	Tyr-Tyr-Asp	Amino acids and derivatives	Amino acids and derivatives	-	2.64092e+06	2.34301e+06	2.61687e+06	2.94231e+06	2.55411e+06	2.80638e+06	2.5896e+06	2.91405e+06	2.77569e+06	-	-
MW0145904	C14H22N6O6	Asn-Thr-His	Amino acids and derivatives	Amino acids and derivatives	-	22505	14426.9	9894.27	123402	125352	151974	195235	183074	208851	-	-
pme3193	C4H7NO3	N-Acetyl-L-glycine	Amino acids and derivatives	Amino acids and derivatives	543-24-8	18965.7	16858.5	23198.4	27826.6	37184.2	33714	46019.1	44060.9	41749.7	-	-
MW0158479	C23H28N6O10	Tyr-His-Asp-Asp	Amino acids and derivatives	Amino acids and derivatives	-	14422	13540.4	16746	666121	695416	767148	2.64588e+06	2.41056e+06	2.53321e+06	-	-
MW0153550	C13H23N3O7S1	Met-Glu-Ser	Amino acids and derivatives	Amino acids and derivatives	-	227049	217829	213219	214372	229404	170353	201430	197192	198280	-	-
MW0146312	C18H33N7O7	Asp-Val-Ala-Arg	Amino acids and derivatives	Amino acids and derivatives	-	6679.06	4447.33	4446.22	64159.4	63403.8	37440.1	110550	99440.1	105551	-	-
MWS201442	C13H18N2O4	Phe-Thr	Amino acids and derivatives	Amino acids and derivatives	51352-44-4	64563.9	68510.5	34196.2	87859.3	75889.9	80908	76042.7	59443.1	130085	-	-
Zmmp002946	C14H18N2O5	(3-(carboxyamino)-2-methylpropanoyl)phenylalanine	Amino acids and derivatives	Amino acids and derivatives	-	48754.4	62720.5	53980.8	204802	194468	174722	265127	254808	287375	-	-
MW0152315	C19H32N4O9S	Leu-Glu-Cys-Glu	Amino acids and derivatives	Amino acids and derivatives	-	235925	266666	287343	261584	277977	349965	227076	197505	188236	-	-
MWSmce190	C6H13NO3	4-Hydroxy-L-Isoleucine	Amino acids and derivatives	Amino acids and derivatives	781658-23-9	934826	1.02369e+06	922548	2.76524e+06	2.82867e+06	3.67273e+06	1.75141e+06	1.91347e+06	2.44056e+06	-	-
Lmhp001461	C11H20N2O3	L-Prolyl-L-Leucine	Amino acids and derivatives	Amino acids and derivatives	52899-07-7	360453	388162	431644	382301	344554	322839	931239	861979	655092	-	-
MW0146105	C18H23N3O8	Asp-Glu-Phe	Amino acids and derivatives	Amino acids and derivatives	-	442712	341203	262041	251728	192078	290975	258208	299448	238605	-	-
MWS201424	C10H19N3O4	Ile-Asn	Amino acids and derivatives	Amino acids and derivatives	59652-59-4	27392.8	41264	41816.7	37623.4	42192.4	39646.4	38140.1	47730.8	46252.2	-	-
MW0146074	C16H25N5O10	Asp-Gln-Ala-Asp	Amino acids and derivatives	Amino acids and derivatives	-	1.86801e+06	3.16757e+06	2.12396e+06	6.37987e+06	5.76355e+06	5.58217e+06	7.33689e+06	6.3284e+06	7.87699e+06	-	-
mws0124	C13H14N2O3	N-(3-Indolylacetyl)-L-alanine	Amino acids and derivatives	Amino acids and derivatives	57105-39-2	132505	46853.9	102505	68248	49769.1	90005	74162.9	117505	55623.6	-	-
MWS201461	C12H25N5O3	Leu-Arg	Amino acids and derivatives	Amino acids and derivatives	26607-15-8	37325.5	22403.8	42013.1	63092.2	50303.8	51930.7	64098.9	55009.6	81248.5	-	-
MWS201455	C10H19N3O5	Asp-Lys	Amino acids and derivatives	Amino acids and derivatives	5891-51-0	212294	241043	369123	477136	427984	320686	269948	517330	449971	-	-
MWS201464	C15H23N3O3	Lys-Phe	Amino acids and derivatives	Amino acids and derivatives	6235-35-4	71228.6	55175.6	55047.8	41381.3	59899.1	62476.5	73488.5	65721.3	76559.2	-	-
MWS201411	C10H20N4O4	Lys-Asn	Amino acids and derivatives	Amino acids and derivatives	19908-06-6	110401	65963.2	54617.4	115991	104517	84112.3	180866	173609	199733	-	-
MWSmce706	C5H8N2O2	Cyclo(Ala-Gly)	Amino acids and derivatives	Amino acids and derivatives	4526-77-6	122463	102199	88375.3	105912	82684	78953.2	65118.1	56973.9	42304.7	-	-
mws0217	C2H5NO2	L-Glycine	Amino acids and derivatives	Amino acids and derivatives	56-40-6	143061	87891.9	164872	114193	103394	82743.8	142651	59084.5	33259.1	C00037	ko00230,ko00260,ko00310,ko00440,ko00460,ko00470,ko00480,ko00630,ko00730,ko00860,ko00970,ko01100,ko01110,ko01200,ko01230,ko01240,ko02010
Hmlp001371	C12H14N2O3	Cyclo(Tyr-Ala)	Amino acids and derivatives	Amino acids and derivatives	21754-26-7	146143	139121	129722	158646	131545	147788	163525	153082	173067	-	-
MW0153186	C25H40N6O10	Lys-Tyr-Thr-Ser-Ser	Amino acids and derivatives	Amino acids and derivatives	-	25660.8	23256.3	17490.7	23256.3	8869.34	19005.7	7505	6380.78	6526.07	-	-
MW0151043	C24H30N6O9	His-Phe-Glu-Asp	Amino acids and derivatives	Amino acids and derivatives	-	4752.3	6201.2	6748.92	66875.4	64351	69199.6	80859.1	90341.5	78690	-	-
mws0629	C13H16N2O5	L-Aspartyl-L-Phenylalanine	Amino acids and derivatives	Amino acids and derivatives	13433-09-5	30758.8	28509.4	25584.8	17390.3	42505	14681.8	39036.2	90837	99794.5	-	-
MW0149817	C15H24N6O6	Gln-Thr-His	Amino acids and derivatives	Amino acids and derivatives	-	47983.4	60442.3	66287.4	94828.3	105248	95721.4	110005	83386.3	117505	-	-
MW0155991	C14H21N5O5	Pro-Ser-His	Amino acids and derivatives	Amino acids and derivatives	-	742077	957221	783495	1900005	2342505	1.20113e+06	1.90657e+06	2.06254e+06	3731520	-	-
MW0151597	C20H32N6O8	Ile-Thr-His-Asp	Amino acids and derivatives	Amino acids and derivatives	-	5005	5005	7505	35525.8	47903.8	30035.5	219105	210941	84307.8	-	-
MW0151028	C17H25N7O4S1	His-Met-His	Amino acids and derivatives	Amino acids and derivatives	-	12696.3	45005	65005	104724	89893.8	106379	126449	138562	177666	-	-
MW0155776	C15H26N6O6	Pro-Arg-Asp	Amino acids and derivatives	Amino acids and derivatives	-	340180	212505	104420	1.14856e+06	1.31637e+06	1.27659e+06	406419	1.4229e+06	1.69879e+06	-	-
MW0155216	C26H28N6O4	Phe-His-Trp	Amino acids and derivatives	Amino acids and derivatives	-	144508	141498	131528	624181	1.12346e+06	1.11118e+06	2.04563e+06	1.92251e+06	2.18072e+06	-	-
MW0155178	C24H30N6O9	Phe-Glu-His-Asp	Amino acids and derivatives	Amino acids and derivatives	-	271602	203715	202945	682505	815005	755005	663318	1382505	464940	-	-
MW0155082	C24H33N5O11	Phe-Ala-Thr-Asp-Asp	Amino acids and derivatives	Amino acids and derivatives	-	2405.26	1028.58	4419.11	19126.6	16051.1	12725.5	19905.5	20872.5	14588.6	-	-
MW0157032	C19H20N2O8	Ser-TyrMe-OH	Amino acids and derivatives	Amino acids and derivatives	-	836489	912820	745544	2761340	2245005	1.55665e+06	1.81735e+06	3155270	1.37069e+06	-	-
MW0150365	C18H28N6O11	Gly-Gly-Asn-Glu-Glu	Amino acids and derivatives	Amino acids and derivatives	-	19940.7	12781.5	13345.2	11357	20441.5	23157.3	25964.1	29047.9	32999.1	-	-
MW0157802	C20H28N4O9	Thr-Ser-Phe-Asp	Amino acids and derivatives	Amino acids and derivatives	-	9	9	9	1.23677e+06	706399	881532	830860	680674	378616	-	-
MWS1926	C6H13NO2	DL-Leucine*	Amino acids and derivatives	Amino acids and derivatives	328-39-2	5.32787e+06	2.40246e+06	5.12716e+06	9.76664e+06	7.67408e+06	1.02442e+07	4.33714e+06	9.43056e+06	4.05882e+06	-	-
MWSHY0017	C25H28N4O6	Glu-Trp-Phe	Amino acids and derivatives	Amino acids and derivatives	-	19166.2	55005	42505	58637.4	87505	57781.7	42535.7	59457.7	54043.4	-	-
MW0150022	C16H24N6O7	Glu-His-Gln	Amino acids and derivatives	Amino acids and derivatives	-	9233.6	2505	16382.1	125115	229678	87171.6	695005	366108	853533	-	-
MW0151107	C20H24N6O4	His-Trp-Ala	Amino acids and derivatives	Amino acids and derivatives	-	81558.4	62309	313214	339859	371857	293693	376771	206435	380128	-	-
MW0146189	C24H44N6O8	Asp-Lys-Leu-Ala-Val	Amino acids and derivatives	Amino acids and derivatives	-	9	9	9	23968.3	48628.4	40285.5	71277.4	77316.8	59669.1	-	-
MWS201400	C16H21N3O3	Val-Trp	Amino acids and derivatives	Amino acids and derivatives	24587-37-9	12516.4	21711.2	26562.3	28041.6	28893.9	23811.5	24978.8	37465.3	27722.9	-	-
MW0158719	C28H24N2O7	Tyr-Nap-OH	Amino acids and derivatives	Amino acids and derivatives	-	4.75183e+07	4.68857e+07	5.04375e+07	1.80186e+07	5.52665e+06	1.75373e+07	3.48613e+06	3.17197e+06	3.47788e+06	-	-
MW0150294	C11H22N6O4	Gly-Arg-Ala	Amino acids and derivatives	Amino acids and derivatives	-	1865005	1.28685e+06	2.10566e+06	4.24149e+06	2.61462e+06	3.08939e+06	2.14247e+06	1.99523e+06	2.16964e+06	-	-
MW0148075	C20H24N6O4S1	Cys-Trp-His	Amino acids and derivatives	Amino acids and derivatives	-	84022.4	170005	115005	105832	89044.5	104979	130898	180005	95765.5	-	-
MWSslk148	C27H36O19	Rutin Trihydrate	Flavonoids	Flavanols	207671-50-9	4.24895e+07	3.27992e+07	3.01387e+07	5.15589e+07	3.95311e+07	4.88966e+07	4.58886e+07	4.61278e+07	5.12781e+07	-	-
Lmjp002461	C27H30O16	Quercetin-3-O-neohesperidoside*	Flavonoids	Flavonols	29662-79-1	3.23553e+06	3.50689e+06	3.34204e+06	6.38512e+06	5.84951e+06	5.25569e+06	4.29725e+06	5.07714e+06	4.93921e+06	-	-
MWSHY0162	C27H30O17	Quercetin-3-O-sophoroside (Baimaside)	Flavonoids	Flavonols	18609-17-1	2.37184e+06	2.27756e+06	1.97539e+06	4.60285e+06	6.05824e+06	5.60116e+06	4.55904e+06	4.21988e+06	4.84455e+06	C12667	ko00944,ko01110
pme2960	C15H12O5	Naringenin chalcone; 2',4,4',6'-Tetrahydroxychalcone*	Flavonoids	Chalcones	73692-50-9	86365.6	74879	51681.8	66157.4	72963.8	69135.3	57647.7	61909.5	45766	C06561	ko00941,ko01100,ko01110
mws1179	C21H22O10	Naringenin-7-O-glucoside (Prunin)	Flavonoids	Flavanones	529-55-5	149657	195676	190756	187375	1.04297e+06	525005	475711	107884	358671	C09099	ko00941
MWSHY0017	C15H12O5	Naringenin (5,7,4'-Trihydroxyflavanone)*	Flavonoids	Flavanones	480-41-1	310722	283415	297868	74614.8	67767.7	61178.2	35748.7	30000.3	40910.3	C00509	ko00941,ko00943,ko01100,ko01110
mws0913	C21H20O11	Kaempferol-3-O-galactoside (Trifolin)*	Flavonoids	Flavonols	23627-87-4	128655	146099	135197	204293	158038	188982	95391.7	85890.2	112689	C12626	ko00944,ko01110
Xmyn008071	C16H12O6	Gnetifolin B*	Flavonoids	Flavones	140671-06-3	235734	248473	240396	201961	209728	220215	81556	90419.3	87251	-	-
Lmdp004892	C24H22O14	Kaempferol-3-O-(6''-malonyl)galactoside*	Flavonoids	Flavonols	-	1.65298e+07	1.44128e+07	1.54722e+07	8.28335e+06	8.04189e+06	9.4442e+06	4.49373e+06	4.8256e+06	4.60253e+06	-	-
Lmjp003655	C22H22O11	6-C-MethylKaempferol-3-glucoside*	Flavonoids	Flavones	-	911883	830209	870124	1.09435e+06	1.0336e+06	995751	848751	684399	861249	-	-
Smgp006258	C30H26O13	6,7,3',4'-Tetrahydroxyaurone-6-O-(6''-O-p-Coumaroyl)glucoside*	Flavonoids	Aurones	-	66127.3	58297.3	116383	158145	115486	143829	69890.1	97206	47869.5	-	-
Lmsp003939	C28H32O16	Isorhamnetin-3-O-galactoide-7-O-rhamnoside*	Flavonoids	Flavonols	-	1.11035e+07	1.3508e+07	1.18678e+07	1.46074e+07	1.47713e+07	1.46291e+07	1110005	1035005	1447505	-	-
mws0051	C16H12O5	Acacetin	Flavonoids	Flavones	480-44-4	5900.19	2343.79	5796.93	13931.4	15606.6	19874	9580.25	15977.2	29784.3	C01470	ko00944
Lmtn002796	C21H22O11	Aromadendrin-7-O-glucoside*	Flavonoids	Flavanonols	28189-90-4	234591	260160	282371	233858	273797	281778	246376	192183	192349	-	-
Zmhp005139	C25H24O15	Tamarixetin-3-O-(6''-malonyl)glucoside*	Flavonoids	Flavonols	-	2.61427e+07	2.47574e+07	2.6733e+07	2.12069e+07	1.932e+07	1.96252e+07	2.36679e+07	2.15238e+07	2.21548e+07	-	-
pmp000579	C22H22O11	Diosmetin-7-O-galactoside*	Flavonoids	Flavones	-	932336	795263	751667	970767	1.12067e+06	917387	856561	711672	762847	-	-
Hagn002504	C19H16O7	5,7,5'-Trimethoxy-3',4'-methylenedioxyflavonoid	Flavonoids	Flavones	-	2.90524e+07	3.05565e+07	3.10182e+07	2.16819e+07	1.85194e+07	2.04351e+07	1.8392e+07	1.56482e+07	1.83664e+07	-	-
MWSslk252	C28H34O14	Didymin (Isosakuranetin-7-O-rutinoside)*	Flavonoids	Flavanones	14259-47-3	62425.8	66109.1	61156.2	105467	125896	114665	21517.4	29816.9	45033.8	-	-
MW0137591	C16H14O4	Cardamonin	Flavonoids	Chalcones	19309-14-9	80159.4	75034.7	85106.8	67781.7	59743.4	63372.9	60277	81114.1	83350.6	-	-
MWSHY0130	C21H22O11	Taxifolin-7-O-rhamnoside	Flavonoids	Flavanonols	137592-12-2	129903	64346.9	112462	162650	166323	145687	126261	148737	123345	-	-
pme1201	C15H14O5	Phloretin	Flavonoids	Chalcones	60-82-2	12840.4	13509.4	16549.8	14140.6	14430.5	13043.1	6601.95	8194.72	9818.86	C00774	ko00941,ko01110
MW0127754	C16H14O4	(+)-Medicarpin	Flavonoids	Flavones	33983-39-0	33929.6	36150.5	37007.9	9160.26	6544.45	7730.85	3348.56	3676.81	4869.96	C01729	-
Wagp004984	C24H26O14	Limocitrol 3-Glucoside	Flavonoids	Flavones	-	34157.1	72260.4	61221.5	81305	123619	133428	131469	145199	163837	-	-
Wbtp005759	C15H10O7	1,2,5,7,8-pentahydroxy-3-methylanthracene-9,10-dione	Flavonoids	Other Flavonoids	-	169928	237693	147591	1.74196e+06	1.59758e+06	1.69685e+06	1.16983e+06	1.09815e+06	1.02581e+06	-	-
MWSHY0061	C27H30O15	Kaempferol-3-O-neohesperidoside*	Flavonoids	Flavonols	32602-81-6	1795005	2022505	1615005	1.42532e+06	1.12666e+06	2190005	2022505	1990005	951047	-	-
mws0789	C15H12O4	Pinocembrin (Dihydrochrysin)	Flavonoids	Flavanones	480-39-7	28147.2	23001.2	21982.6	89159.4	100480	95985.5	70192.4	96757.8	70859.7	C09827	ko00941
Li512111	C24H24O13	Isorhamnetin-3-O-(6''-acetylglucoside)	Flavonoids	Flavonols	-	1.93501e+07	1.86834e+07	1.90478e+07	1.58622e+07	1.43273e+07	1.2729e+07	1.49321e+07	1.84867e+07	1.54691e+07	-	-
pme1598	C22H24O11	Hesperetin-5-O-glucoside	Flavonoids	Flavanones	69651-80-5	6.20039e+06	5.26674e+06	5.66667e+06	1.39529e+07	1.38108e+07	1.30876e+07	5.52401e+06	7.76026e+06	7.21873e+06	-	-
Zblp004717	C28H32O16	3'-methoxyquercetin-3-O-L-rhamnosyl(1→2)-glucopyranoside*	Flavonoids	Flavonols	-	4.39023e+07	5974805	20924905	45775405	48913135	17691760	4.26267e+07	4.38817e+07	5.70559e+07	-	-
pmp001310	C27H30O17	6-Hydroxykaempferol-3,6-O-Diglucoside	Flavonoids	Flavonols	-	1.77468e+06	1.84322e+06	2.0547e+06	1.89916e+06	1.94312e+06	1.7305e+06	1.99169e+06	2.23737e+06	2.18875e+06	-	-
Wbtn006715	C15H10O7	1,2,4,5,8-pentahydroxy-6-methylanthracene-9,10-dione	Flavonoids	Other Flavonoids	-	193150	253023	142151	2.23288e+06	2.087e+06	2.44914e+06	1.50137e+06	1.42739e+06	1.29881e+06	-	-
Lmsp003790	C34H42O21	Isorhamnetin-3-O-sophoroside-7-O-rhamnoside*	Flavonoids	Flavonols	41328-75-0	7.00561e+06	5.78307e+06	5.48002e+06	7.18533e+06	8.14101e+06	9.41656e+06	9.64677e+06	9.8832e+06	1.05359e+07	-	-
mws2627	C16H12O7	Tamarixetin (3,3',5,7-Tetrahydroxy-4'-Methoxyflavone)	Flavonoids	Flavonols	603-61-2	52667.4	55056.6	46048.9	115135	111317	127218	95804.6	86713.3	82372.5	C10188	-
Cmxp003975	C21H22O11	Okanin-4'-O-glucoside(Marein)	Flavonoids	Chalcones	535-96-6	885005	915005	433012	784043	797505	485464	580005	582116	727542	-	-
HJAP123	C40H52O25	Isorhamnetin-3-O-rutinoside-7-O-rutinoside	Flavonoids	Flavonols	-	903354	831525	1.07729e+06	1.4736e+06	1.14534e+06	1.22501e+06	9	9	9	-	-
Lmsp004045	C28H32O16	Isorhamnetin-3-O-glucoside-7-O-rhamnoside*	Flavonoids	Flavonols	17331-71-4	9.94828e+06	1.24629e+07	1.38032e+07	1.34476e+07	1.45138e+07	1.52818e+07	1210005	1347505	1127505	-	-
mws0066	C16H12O7	Isorhamnetin; 3'-Methoxy-3,4',5,7-Tetrahydroxyflavone	Flavonoids	Flavonols	480-19-3	240614	306005	229905	563913	533058	568327	428338	451110	377979	C10084	-
Zmsp004363	C23H22O13	Quercetin-3-O-(6''-O-acetyl)glucoside	Flavonoids	Flavonols	-	298784	329855	310004	304351	277004	332600	139275	109069	118174	-	-
Hmcp001598	C27H30O16	Isorhamnetin-3-O-(2''-O-xylosyl)glucoside	Flavonoids	Flavonols	-	61789.7	55416	44864.9	97699.2	110974	106294	85506.3	105300	125925	-	-
MWSHY0067	C27H30O16	Quercetin-3-O-rutinoside (Rutin)*	Flavonoids	Flavonols	153-18-4	5.00942e+07	3.78984e+07	3.80827e+07	47232830	4.75553e+07	5.30955e+07	5.35499e+07	5.02121e+07	4.93669e+07	C05625	ko00944,ko01100,ko01110
HJN086	C21H22O11	Eriodictyol-3'-O-glucoside	Flavonoids	Flavanones	-	146316	151294	140248	244173	219217	283294	387025	399211	448380	-	-
MW0138262	C20H20O4	Glabranin	Flavonoids	Flavanones	41983-91-9	248846	223104	229271	97939.9	87393.2	101054	53590.7	43516.4	41238.7	C09752	-
Zmcp002666	C27H30O17	Quercetin-3,7-Di-O-glucoside*	Flavonoids	Flavonols	-	6.1432e+06	5.7552e+06	5.39811e+06	1.24598e+07	1.17483e+07	1.12683e+07	6.12956e+06	6.63843e+06	7.39189e+06	-	-
mws0058	C16H12O6	Diosmetin (5,7,3'-Trihydroxy-4'-methoxyflavone)*	Flavonoids	Flavones	520-34-3	188069	218452	209968	172079	187697	176889	70134.6	81706.2	80573.9	C10038	-
pmp000587	C24H22O14	Luteolin-7-O-(6''-malonyl)glucoside*	Flavonoids	Flavones	-	1.6004e+07	1.72069e+07	1.88553e+07	8.90944e+06	8.23002e+06	1.17701e+07	5.75978e+06	5.34469e+06	5.41851e+06	C10103	-
Lmpp003789	C30H27O13+	Cyanidin-3-O-(6''-O-p-Coumaroyl)glucoside	Flavonoids	Anthocyanidins	-	3.76993e+07	4.229e+07	3.84916e+07	4.09798e+07	3.03424e+07	4.75518e+07	3.30684e+07	4.06736e+07	3.55685e+07	C12095	ko00942,ko01110
pmb0608	C25H24O14	Chrysoeriol-7-O-(6''-malonyl)glucoside	Flavonoids	Flavones	-	308953	277419	332505	750837	591226	728277	679882	604709	637874	-	-
Hmqp003435	C29H30O17	Apigenin-7-O-(2''-O-apiosyl)(6''-Malonyl)glucoside	Flavonoids	Flavones	-	105572	212732	41604.8	226132	661632	1.56455e+06	129564	139205	290619	C05622	ko00944
mws0038	C17H14O6	5,4'-Dihydroxy-3,7-dimethoxyflavone(Kumatakenin)	Flavonoids	Flavonols	3301-49-3	5641.26	3054.44	3885.73	17204.1	18271.7	14216.2	12710.1	13184.9	10280.9	-	-
Wagp009079	C21H22O8	3,5,6,7,8,4'-Hexamethoxyflavone	Flavonoids	Flavones	34170-18-8	9606.31	34562	16520.9	7534.17	3192.9	4311.69	11686.1	16221.5	11212.2	-	-
Lmsp003161	C33H40O20	Kaempferol-3-O-sophoroside-7-O-rhamnoside*	Flavonoids	Flavonols	-	2.07188e+06	1.58568e+06	1.85785e+06	1.92649e+06	2.43426e+06	2.50267e+06	2.30136e+06	2.7223e+06	2.08497e+06	-	-
pmb0706	C30H32O20	Quercetin-3-O-(6''-O-malonyl)glucosyl-5-O-glucoside	Flavonoids	Flavonols	-	312270	342476	349178	147491	146628	192553	80959.4	70529.6	91030.5	-	-
Layp006271	C27H28O14	5-Hydroxy-3',4',7-trimethoxyflavone malonyl glucoside	Flavonoids	Flavones	-	27974.6	30103.9	25572	58056.2	47059.2	47341.7	73984.8	75915.8	71573.8	-	-
Lahp002664	C33H40O21	Kaempferol triglucoside	Flavonoids	Flavonols	-	127554	117142	137564	230997	263834	205879	112593	115407	133219	-	-
Hmcp001629	C30H32O19	Kaempferol-3-O-(6''-Malonyl)glucoside-7-O-Glucoside	Flavonoids	Flavonols	-	431889	800005	443486	102102	81895.9	132025	49073.7	56905.4	39541.2	-	-
Labp005025	C25H26O13	Malonyl isoSakuranin	Flavonoids	Flavanones	-	1.49733e+07	1.51905e+07	1.76196e+07	7.23435e+06	8.10555e+06	8.80315e+06	3.9709e+06	4.35179e+06	4.04642e+06	-	-
mws0064	C15H12O6	Eriodictyol (5,7,3',4'-Tetrahydroxyflavanone)	Flavonoids	Flavanones	552-58-9	25123.6	26076.8	31796.1	30967.9	34798	24319.3	49695.2	34250.7	57699.3	C05631	ko00941,ko01100,ko01110
zjgp122014	C21H20O11	(Z)-6-O-β-D-glucopranosyl-6,7,3',4'-tetrahydroxyaurone	Flavonoids	Aurones	-	428451	430512	482694	769695	559684	663324	579792	575943	447515	-	-
Smlp011494	C34H26O10	Amentoflavone-4',4''',7,7''-tetramethyl ether	Flavonoids	Flavones	-	243758	207150	227048	193951	179112	157438	80555.2	79992.1	63173.6	-	-
HJAP064	C25H24O15	Isorhamnetin-3-O-(6''-malonyl)glucoside*	Flavonoids	Flavonols	-	2.28748e+07	2.4029e+07	2.24607e+07	2.1746e+07	2.10058e+07	2.11099e+07	2.22382e+07	2.19574e+07	2.21517e+07	-	-
Lmbp002336	C27H30O16	Quercetin-3-O-(2''-O-rhamnosyl)galactoside	Flavonoids	Flavonols	-	5.47973e+06	6.66147e+06	6.13904e+06	5.23339e+06	7.12279e+06	5.32297e+06	7.67513e+06	9.44727e+06	7.73046e+06	-	-
mws0055	C20H20O7	Tangeretin (4',5,6,7,8-Pentamethoxyflavone)	Flavonoids	Flavones	481-53-8	13000.4	17935	19924.4	8616.61	5655.7	4146.11	10463	9999.73	9196.76	C10190	-
Zajp007311	C20H20O7	3',4',5',5,7-Pentamethoxyflavone	Flavonoids	Flavones	53350-26-8	11225.1	9997.7	13999.4	4924.14	3013.66	4125.13	7267.47	6655.31	9334.72	-	-
Lmgp004959	C29H34O16	Tricin-7-O-neohesperidoside	Flavonoids	Flavones	53766-40-8	271833	215296	269191	204293	164165	160897	149630	147778	115891	-	-
MEDL01955	C16H14O4	Pinostrobin chalcone	Flavonoids	Chalcones	18956-15-5	9	9	9	22741.3	19237.2	19854.8	11956.9	17315	14223.8	-	-
HJN087	C21H22O10	Naringenin-4'-O-glucoside	Flavonoids	Flavanones	-	95975.7	89120.7	100788	112689	134220	137816	57359.9	74710.8	71983.2	-	-
Layp005773	C25H28O12	5,6,7,3',-Tetramethyl-4'-hydroxyflavone glucoside	Flavonoids	Flavones	-	203419	200031	188849	271264	232942	234208	122496	116563	113374	-	-
Hmgp002036	C22H22O12	Nepetin-7-O-glucoside(Nepitrin)*	Flavonoids	Flavones	569-90-4	4.65963e+07	3.69717e+07	5.19882e+07	6.65989e+07	4.0419e+07	4.97514e+07	5.94817e+07	5.26135e+07	6.12057e+07	-	-
Cmxp004324	C24H24O14	Okanin-4'-O-(6''-O-malonyl)glucoside	Flavonoids	Chalcones	-	456626	431453	452604	346944	302791	186183	231123	241556	219916	-	-
Wbtn007603	C16H12O6	9,11-dimethoxy-2h-[1,3]dioxolo[4,5-b]xanthen-10-one*	Flavonoids	Other Flavonoids	-	299378	257150	280631	231419	238499	247456	103239	105344	106487	-	-
Hmmp008597	C16H14O4	4,4'-Dihydroxy-2'-methoxychalcone (3-Deoxysappanchalcone)	Flavonoids	Chalcones	112408-67-0	2.39262e+07	2.38642e+07	2.68781e+07	1.7482e+07	1.75924e+07	1.60299e+07	7.48725e+06	8.31142e+06	7.86054e+06	C15531	-
Zmqp002952	C33H41O21+	Delphinidin-3-O-rutinoside-7-O-glucoside	Flavonoids	Anthocyanidins	-	9.03959e+06	9.92442e+06	1.08981e+07	1.56227e+07	1.7842e+07	1.64383e+07	8.52505e+06	8.47048e+06	8.2423e+06	-	-
Hagn003556	C23H16O6	7-Benzyloxy-5-hydroxy-3',4'-methylenedioxyflavonoid	Flavonoids	Flavones	-	6.08668e+06	5.77359e+06	6.57821e+06	1.78275e+06	1.7633e+06	1.75788e+06	628595	627122	526125	-	-
Lmsp004166	C27H30O16	Quercetin-3-O-glucoside-7-O-rhamnoside*	Flavonoids	Flavonols	-	5.07087e+07	3.72844e+07	3.36799e+07	4.72035e+07	4.44847e+07	4.6185e+07	4.73547e+07	4.6769e+07	5.03461e+07	-	-
Zmmp003591	C33H41O20+	Delphinidin-3-O-(2'''-O-p-coumaroyl)rutinoside	Flavonoids	Anthocyanidins	-	13488195	1.08626e+07	1.10532e+07	1.35733e+07	9.9921e+06	24254850	123108	125464	9	-	-
mws0914	C15H12O5	3,5,7-Trihydroxyflavanone (Pinobanksin)	Flavonoids	Flavanonols	548-82-3	502086	476139	459012	110003	93864.6	97848.1	47490.9	45482.9	60977.1	C09826	ko00941
mws1035	C33H40O19	Kaempferol-3-O-robinoside-7-O-rhamnoside (Robinin)	Flavonoids	Flavonols	301-19-9	30005	60131.3	30005	212890	207595	211989	137607	171746	143823	C10178	-
Hmcp002187	C23H24O13	Limocitrin-3-O-galactoside*	Flavonoids	Flavonols	-	147190	141835	147012	104566	92009.9	137694	115384	87500.3	136659	-	-
MW0139530	C26H28O16	Quercetin 3-xylosyl-(1->6)-glucoside	Flavonoids	Flavones	-	403348	362742	358641	1.41487e+06	1.45907e+06	1.36686e+06	933532	848708	977688	-	-
pmb0736	C23H24O12	Tricin-7-O-Glucoside	Flavonoids	Flavones	32769-01-0	56509.5	60576.6	63044.2	86962.1	51840.6	72224.6	38940.5	46064.5	31359.6	-	-
Lmcp004436	C30H27O14+	Cyanidin-3-O-(6''-O-caffeoyl)glucoside	Flavonoids	Anthocyanidins	-	103309	112976	136914	89921.4	104930	97491.3	58680.1	87480.6	94386.6	-	-
pmp001311	C27H30O17	6-Hydroxykaempferol-7,6-O-Diglucoside	Flavonoids	Flavonols	-	7.46548e+06	7.19355e+06	7.73369e+06	1.2924e+07	1.52577e+07	1.61392e+07	6.95199e+06	7.77842e+06	7.36135e+06	-	-
Lmsn002815	C27H30O15	Kaempferol-3-O-rutinoside(Nicotiflorin)	Flavonoids	Flavonols	17650-84-9	1.15318e+07	1.36475e+07	1.28443e+07	1.9697e+07	1.72888e+07	1.52783e+07	1.05115e+07	1.38828e+07	1.11993e+07	C21833	ko00944,ko01110
Cmxn006627	C15H10O6	Maritimetin	Flavonoids	Aurones	576-02-3	21120.4	24408.6	22520.3	19088	14474.7	16570.3	12843.7	13650.2	7473.89	C08720	-
Zmhn003257	C16H12O6	5,7,2'-Trhiyroxy-8-methoxyflavone*	Flavonoids	Flavones	-	269364	265189	259795	234183	247861	237918	95725.8	101415	109322	-	-
Zmgp004436	C23H24O13	Okanin-4'-(6''-O-acetyl)glucoside	Flavonoids	Chalcones	-	150117	195668	159435	107577	100425	102496	180140	114422	134133	-	-
Lmsp002982	C33H40O21	Quercetin-3-O-sophoroside-7-O-rhamnoside	Flavonoids	Flavonols	-	3.04455e+06	3.07858e+06	3.3179e+06	5.17077e+06	5.37031e+06	5.2509e+06	2.81487e+06	2.67857e+06	2.70384e+06	-	-
Zmxp004480	C28H32O16	Chrysoeriol-7-O-gentiobioside	Flavonoids	Flavones	-	32218.6	53269.5	40289.6	102505	105005	55252.6	43070.3	42201.5	61007.6	-	-
Lmmp003817	C24H22O14	Kaempferol-3-O-(6''-malonyl)glucoside*	Flavonoids	Flavonols	-	1.56409e+07	1.77594e+07	1.76662e+07	8.7035e+06	9.13693e+06	9.32365e+06	4.91102e+06	5.3333e+06	5.47424e+06	-	-
Hmcp001589	C34H42O21	Isorhamnetin-3-O-rutinoside-4'-O-glucoside*	Flavonoids	Flavonols	111393-97-6	5.56584e+06	6.74873e+06	7.40938e+06	7.13839e+06	7.01023e+06	8.00688e+06	8.39843e+06	9.70466e+06	9.54369e+06	-	-
Xmsn002700	C21H22O12	Taxifolin-3'-O-glucoside	Flavonoids	Flavanonols	31106-05-5	232313	188205	193971	421760	397479	479070	271848	234356	233715	-	-
Lmdp003171	C22H22O11	Azalein (Azaleatin-3-O-rhamnoside)	Flavonoids	Flavonols	29028-02-2	762827	635488	947165	996888	981122	983548	116095	191622	213495	-	-
pmp001309	C21H20O12	6-Hydroxykaempferol-7-O-glucoside	Flavonoids	Flavonols	-	5003910	3.97017e+06	3.61391e+06	7.48482e+06	7.23828e+06	5.25708e+06	5.55101e+06	6.90747e+06	5.43302e+06	-	-
MWSHY0071	C15H10O4	Chrysin	Flavonoids	Flavones	480-40-0	2449.79	2988.59	4773.53	12151.6	21688.5	15979.6	11512	19608.7	13382.6	C10028	ko00941
mws0043	C21H22O8	Nobiletin (5,6,7,8,3',4'-Hexamethoxyflavone)	Flavonoids	Flavones	478-01-3	24236.1	60431.6	27430.9	14808.2	11332.4	11277.9	32894.1	32114.2	29664.1	C10112	-
mws1329	C21H20O12	Quercetin-7-O-glucoside	Flavonoids	Flavonols	491-50-9	5.92834e+06	4.89971e+06	5.62594e+06	1.27815e+07	1.27321e+07	13989659	6.80608e+06	7.37051e+06	8.08667e+06	C12639	-
pmb3002	C28H32O15	Chrysoeriol-7-O-rutinoside	Flavonoids	Flavones	-	466203	495369	462979	696470	646241	707582	569944	475898	623512	-	-
Lazp002140	C33H40O20	Chrysoeriol glucosyl xylosyl glucoside	Flavonoids	Flavones	-	5.12007e+06	6.31839e+06	5.26162e+06	7.64931e+06	8.4555e+06	7.04781e+06	7.32233e+06	6.58506e+06	8.71833e+06	-	-
MW0133087	C17H14O5	3-Hydroxy-3',4'-dimethoxyflavone	Flavonoids	Flavones	6889-80-1	748719	802143	785739	445794	460722	450895	252565	283748	261816	-	-
MW0134097	C17H16O5	Farrerol	Flavonoids	Flavanones	24211-30-1	92170.6	26759	20438.4	10131.7	29915	12606.3	70772.6	114507	198358	-	-
Zmhp003514	C16H12O6	6,7,8-Tetrahydroxy-5-methoxyflavone	Flavonoids	Flavones	-	93915.8	97890.6	94910.9	90792.8	87049.8	102280	40631.2	42280.7	46026.6	-	-
Lssp210056	C21H20O12	Quercetin3-O-galactoside*	Flavonoids	Flavonols	-	3.26853e+06	2.52762e+06	3.38764e+06	5.22094e+06	6.39361e+06	4.36856e+06	4.43394e+06	5.52837e+06	7.34824e+06	-	-
Lmdp003808	C16H12O7	Azaleatin (5-O-Methylquercetin)	Flavonoids	Flavonols	529-51-1	1.52934e+06	697556	851980	1.50426e+06	1.05268e+06	1.44706e+06	1.12594e+06	1.42197e+06	546916	C10022	-
Hmgp002189	C22H22O11	Hispidulin-7-O-glucoside(Homoplantaginin)*	Flavonoids	Flavones	17680-84-1	834257	769074	832559	1.25458e+06	1.11109e+06	1.08178e+06	854856	679285	929173	C17762	-
Xmyp005654	C21H20O11	Kaempferol-4'-O-glucoside	Flavonoids	Flavonols	-	32406135	1.87749e+07	1.63838e+07	31220073	2.1496e+07	2.08262e+07	27146565	25848980	2.66778e+07	-	-
zjgp122004	C21H22O11	Okanin-3'-O-β-D-glucoside	Flavonoids	Chalcones	-	912505	697505	647505	1117505	1072505	940005	542505	837505	767505	-	-
Cmzp002582	C29H35O16+	Malvidin-3-O-rutinoside	Flavonoids	Anthocyanidins	-	28518.3	43109.7	51666.6	59811.6	56364.3	70349.6	38034.6	44469.2	38463.3	-	-
Hmcp002316	C21H20O11	Isorhamnetin-3-O-arabinoside	Flavonoids	Flavonols	-	290104	244572	255800	312424	328828	324966	225970	197902	264749	-	-
MWSHY0010	C33H42O19	Troxerutin	Flavonoids	Flavones	7085-55-4	632861	417883	642193	891535	924251	844541	672813	746870	611613	-	-
Hmln002199	C23H22O13	Quercetin-3-O-(6''-O-acetyl)galactoside	Flavonoids	Flavonols	-	4.81239e+06	3.87469e+06	3.48515e+06	3.46895e+06	3.72678e+06	3.94839e+06	2.62609e+06	2.05326e+06	3.11418e+06	-	-
pmb0709	C30H32O20	Quercetin-7-O-(6''-malonyl)glucosyl-5-O-glucoside	Flavonoids	Flavonols	-	263095	590005	595005	1272505	1097505	1137505	905005	992505	1152505	-	-
Lmlp005236	C21H22O11	Dihydrokaempferol-3-O-glucoside	Flavonoids	Flavanonols	31049-08-8	554656	414776	443056	557443	810005	447739	965005	505552	1040005	-	-
Lmbp002592	C27H30O16	Kaempferol-3,7-O-diglucoside	Flavonoids	Flavonols	25615-14-9	3.78368e+06	3.02051e+06	4.15702e+06	10818940	4.24889e+06	4.78503e+06	4.44637e+06	4.7838e+06	3.98423e+06	-	-
mws0091	C21H20O12	Quercetin-3-O-glucoside (Isoquercitrin)	Flavonoids	Flavonols	482-35-9	7.05073e+06	6.96085e+06	6.11669e+06	1.38168e+07	1.58639e+07	1.31826e+07	8.74915e+06	1.00843e+07	9.00948e+06	C05623	ko00944,ko01100,ko01110
mws0791	C28H34O14	Poncirin (Isosakuranetin-7-O-neohesperidoside)*	Flavonoids	Flavanones	14941-08-3	219146	213015	254115	426763	719982	441934	124750	107779	155294	C09830	-
Zmhp002640	C33H40O21	6-Hydroxykaempferol-3-O-Rutinoside-6-O-glucoside	Flavonoids	Flavonols	-	2.39185e+07	2.46818e+07	1.91289e+07	26419385	2.48071e+07	2.27186e+07	2.61357e+07	2.33683e+07	2.87129e+07	-	-
Lmmp003903	C23H22O12	Kaempferol-3-O-(2''-O-acetyl)glucoside	Flavonoids	Flavonols	-	57290.1	64942.7	53927.6	60383.9	56747.6	91340.2	24371.3	17949.4	22897.9	-	-
pmp000013	C24H26O12	Eupatilin-7-O-glucoside	Flavonoids	Flavones	-	62564.4	66031.6	79886.8	74706.8	51313.2	48576.1	39691.8	38350.6	47093.8	-	-
MWS20145	C21H22O11	Eriodictyol-7-O-glucoside	Flavonoids	Flavanones	38965-51-4	957505	440824	618898	573305	1580005	824061	506570	920005	675424	-	-
Hmcp001578	C28H32O17	Isorhamnetin-3,7-O-diglucoside	Flavonoids	Flavonols	6758-51-6	4.85293e+06	5.12222e+06	5.43233e+06	5.09511e+06	5.71444e+06	5.13973e+06	6.26813e+06	6.8589e+06	7.75525e+06	-	-
HJAP136	C39H50O25	Quercetin-3-O-(2''-O-rhamnosyl)rutinoside-7-O-glucoside	Flavonoids	Flavonols	-	47875.1	76499.3	68778.3	55232.3	54190.3	57107.3	60848.6	69133.9	91724.3	-	-
Cmsp004086	C16H14O6	Dihydrokaempferide	Flavonoids	Flavanonols	137225-59-3	2.59962e+06	3.5882e+06	4.33411e+06	7783240	3.21562e+06	4.31954e+06	3.52823e+06	2.55964e+06	4.31751e+06	-	-
pme3475	C15H12O5	Butin; 7,3',4'-Trihydroxyflavanone*	Flavonoids	Flavanones	492-14-8	317959	273137	301037	63093.8	72444.9	72222.9	38258.6	35869.2	41886.7	C09614	ko00941
MWS20148	C21H20O10	Apigenin-4'-O-glucoside*	Flavonoids	Flavones	-	84075.6	124699	111431	12505	84300.5	126934	82724	83391.2	106830	-	-
pmn001644	C23H20O14	Quercetin-3-O-(2''-O-acetyl)glucuronide	Flavonoids	Flavonols	-	2.89174e+06	3.0474e+06	3.11768e+06	2.69732e+06	2.57009e+06	2.27196e+06	2.6417e+06	2.70401e+06	2.9251e+06	-	-
Lclp000690	C29H31O17+	Pelargonidin-O-malonylglucoside-O-xyloside	Flavonoids	Anthocyanidins	-	87177.5	229605	57794.2	233669	590444	1.423e+06	150986	136005	277219	-	-
Lmmp002963	C28H32O16	6-C-Methylquercetin-3-O-rutinoside	Flavonoids	Flavonols	-	1.41243e+07	1.30397e+07	1.29369e+07	1.55282e+07	1.37394e+07	1.28668e+07	741759	1397505	1237505	-	-
Lmhp002062	C33H41O21+	Delphinidin-3-O-(2''-O-glucosyl)rutinoside	Flavonoids	Anthocyanidins	-	206865	229436	263668	348791	311619	254601	7316.15	3488.07	4187.68	-	-
Wbtp005060	C22H24O11	2,3,5-trimethoxy-1-{[(2s,3r,4s,5s,6r)-3,4,5-trihydroxy-6-(hydroxymethyl)oxan-2-yl]oxy}xanthen-9-one*	Flavonoids	Other Flavonoids	-	160503	425588	204805	1.34609e+06	1.05365e+06	1.68947e+06	913772	984430	1.06129e+06	-	-
Zmcp003989	C27H30O15	Kaempferol-3-O-rhamnosyl(1→2)glucoside	Flavonoids	Flavonols	-	830005	660005	460205	475005	302718	682505	642505	264065	285451	-	-
pmp000589	C24H22O15	Quercetin-7-O-(6''-malonyl)glucoside	Flavonoids	Flavonols	-	5.40393e+07	5.35648e+07	5.49158e+07	4.22906e+07	3.86498e+07	4.34049e+07	3.47923e+07	3.30486e+07	3.65104e+07	-	-
pmb3023	C21H22O11	Eriodictyol-8-C-glucoside*	Flavonoids	Flavanones	1023271-51-3	93450.7	96096	120563	94510.5	100199	131630	84348.8	82995.9	79246.2	-	-
Hagn002801	C20H18O8	5,6,7,5'-tetramethoxy-3',4'-methylenedioxyflavonoid	Flavonoids	Flavones	-	1.18837e+07	1.04906e+07	1.14627e+07	8.14313e+06	7.73572e+06	7.95626e+06	6.9318e+06	6.90732e+06	6.47945e+06	-	-
Lahp003599	C28H34O16	(2S)-Homoeriodictyol-7,4'-di-O-β-D-glucopyranoside	Flavonoids	Flavanones	-	1.57707e+06	1.19065e+06	1.06888e+06	3.81133e+06	3.23933e+06	4.03822e+06	3.79571e+06	2.88409e+06	3.1229e+06	-	-
mws0856	C21H20O12	Quercetin-4'-O-glucoside (Spiraeoside)	Flavonoids	Flavonols	20229-56-5	5.94284e+06	5.62841e+06	5.99421e+06	1.35079e+07	1.35126e+07	1.34539e+07	7.94247e+06	8.50174e+06	7.76755e+06	-	-
mws0089	C21H20O11	Kaempferol-7-O-glucoside*	Flavonoids	Flavonols	16290-07-6	264117	225689	294794	317607	294722	316956	177912	182470	182470	-	-
Lmjp002906	C22H22O12	Rhamnetin-3-O-Glucoside*	Flavonoids	Flavonols	27875-34-9	5.75586e+07	5.17584e+07	5.52683e+07	5.53669e+07	5.39383e+07	5.39662e+07	5.27266e+07	3.60849e+07	5.67843e+07	-	-
pme0321	C21H20O10	Kaempferol-7-O-rhamnoside	Flavonoids	Flavonols	20196-89-8	3984.05	3978.27	2282.28	32780.2	43644.2	51120.9	128473	131495	122108	-	-
Hmlp003068	C27H30O17	Meratin*	Flavonoids	Flavones	27215-04-9	4854206	4.88274e+06	5.53667e+06	1.33707e+07	1.12858e+07	1.05569e+07	8.24934e+06	4814390	7.00414e+06	-	-
Lmdp004267	C30H26O14	Quercetin-3-O-(6''-O-p-Coumaroyl)glucoside	Flavonoids	Flavonols	-	353398	337094	317400	2.36392e+06	2.46795e+06	2.12345e+06	218622	194117	195677	-	-
pmp000596	C27H30O17	Quercetin-3-O-(2''-O-galactosyl)glucoside	Flavonoids	Flavonols	56782-99-1	646658	840683	784417	2.18483e+06	2.43469e+06	2.19032e+06	1.63609e+06	1.60229e+06	1.84923e+06	-	-
Lmdp003286	C21H20O12	Isohyperoside*	Flavonoids	Flavonols	35589-21-0	3.83308e+06	3.38409e+06	4.55061e+06	8.69577e+06	7.54083e+06	6.36724e+06	4.30077e+06	6.68869e+06	5.45958e+06	-	-
Lmhp003162	C34H42O21	Chrysoeriol-6,8-di-C-glucoside-4'-O-glucoside	Flavonoids	Flavones	-	1.12442e+06	973257	1.06695e+06	943408	1.23602e+06	946705	1.62114e+06	1.48352e+06	1.40338e+06	-	-
HJAP006	C23H24O13	Syringetin-7-O-glucoside*	Flavonoids	Flavonols	-	121216	135624	163576	84288.4	113884	197505	163576	125271	160470	-	-
Wagp005813	C25H28O12	5-Hydroxy-7,8,2',3'-Tetramethoxyflavone 5-Glucoside	Flavonoids	Flavones	-	192488	215976	160226	247169	192488	240033	108692	128379	146498	-	-
pmb3012	C22H22O11	Chrysoeriol-7-O-glucoside	Flavonoids	Flavones	19993-32-9	74793.3	67461.6	96055.1	205320	142261	161714	116029	110101	112185	-	-
pmb2999	C22H22O11	Chrysoeriol-5-O-glucoside	Flavonoids	Flavones	-	78671.6	80877	72790.6	174988	161006	174238	94844.4	102475	113222	-	-
Lssp210058	C27H30O16	Quercetin-3-O-robinobioside*	Flavonoids	Flavonols	52525-35-6	3.05585e+06	3.50587e+06	3.56985e+06	6.04002e+06	5.41801e+06	5.564e+06	4.30019e+06	5.53286e+06	4.67314e+06	-	-
MWSHY0029	C15H10O7	Quercetin	Flavonoids	Flavonols	117-39-5	42567.3	56318.7	40212.3	24228.5	31254.2	27620.5	20595.6	24484.7	28826.7	C00389	ko00941,ko00944,ko01100,ko01110
Lmmp002529	C33H40O21	Gossypetin-3-O-rutinoside-8-O-rhamnoside	Flavonoids	Flavonols	-	3.30753e+06	5.24634e+06	4.20999e+06	4.26191e+06	3.88512e+06	3.81578e+06	4.98195e+06	5.03247e+06	3.4984e+06	-	-
pmn001642	C23H20O13	Kaempferol-3-O-(2''-O-acetyl)glucuronide	Flavonoids	Flavonols	-	98887.8	166424	129918	241082	193355	125390	178658	500046	418327	-	-
Lmyp004318	C30H26O13	Kaempferol-3-O-(6''-p-Coumaroyl)galactoside*	Flavonoids	Flavonols	-	71741	70634.7	73909.3	103199	110391	115382	52570.9	23199.6	34167	-	-
Lmpp003228	C31H29O15+	Petunidin-3-O-(6''-O-caffeoyl)glucoside	Flavonoids	Anthocyanidins	-	2010005	1902505	2037505	2267505	1.36162e+06	3016105	1.0029e+06	1862505	1692505	-	-
mws2220	C22H18O11	Gallocatechin 3-O-gallate	Flavonoids	Flavanols	5127-64-0	1287.35	1919.47	1261.02	13252.1	16983.2	12023.2	25940.1	20241.5	24675.1	-	-
MWSHY0135	C28H32O16	Isorhamnetin-3-O-rutinoside (Narcissin)*	Flavonoids	Flavonols	604-80-8	5.82675e+06	5.02724e+06	4.90641e+06	4.90874e+06	5.01775e+06	5.0739e+06	5.076e+06	5.08477e+06	5.01999e+06	-	-
Lmyn001269	C27H30O16	Kaempferol-3-O-sophoroside	Flavonoids	Flavonols	19895-95-5	29855.4	13102.5	36458.9	73566.4	78879.3	49848.9	130920	90679.8	194820	C12634	ko00944,ko01110
MWSHY0021	C17H14O5	Apigenin-7,4'-dimethyl ether	Flavonoids	Flavones	5128-44-9	9	9	9	6197.99	10560.5	11914.2	3115.87	6233.43	3611.1	C10019	-
Wbtp004961	C15H10O7	1,2,4,5-tetrahydroxy-7-(hydroxymethyl)anthracene-9,10-dione*	Flavonoids	Other Flavonoids	-	586867	685061	611327	886222	1.05595e+06	1.14898e+06	1.04222e+06	728118	729229	-	-
mws1174	C17H14O6	3-O-Acetylpinobanksin	Flavonoids	Flavanonols	52117-69-8	40777.6	34562.7	36278.9	349443	316384	473004	360247	398330	345436	C16418	ko00941
MW0132741	C15H10O4	3,5-Dihydroxyflavone	Flavonoids	Flavones	6665-69-6	40777.6	34562.7	36278.9	349443	316384	473004	360247	398330	345436	-	-
Lmmp000897	C30H26O14	Gallocatechin-(4α→8)-gallocatechin	Flavonoids	Flavanols	-	1.8608e+06	2.37762e+06	6251625	4.01248e+06	3.14273e+06	3.86957e+06	4.13667e+06	4.2943e+06	4.27828e+06	-	-
Zahp003766	C26H28O16	Quercetin 3-O-glucoside 7-O-xyloside	Flavonoids	Flavonols	-	2.2557e+06	1.76151e+06	1.71709e+06	6.02817e+06	7.56891e+06	6.5098e+06	6.12988e+06	4.52976e+06	4.47992e+06	-	-
Zmcn004206	C36H36O19	kaempferol-3-caffeoyldiglucoside	Flavonoids	Flavonols	-	7.9629e+06	7.6565e+06	7.13604e+06	1.02036e+07	1.04884e+07	9.69046e+06	8.59061e+06	9.41459e+06	9.52886e+06	-	-
Hmcp001658	C31H34O20	Isorhamnetin-3-O-(6''-malonyl)glucoside-7-O-glucoside	Flavonoids	Flavonols	-	5375685	3493485	4125730	1.32931e+06	1.29035e+06	2460005	580905	512185	677524	-	-
Wayn004603	C21H18O13	Tricetin 3'-glucuronide*	Flavonoids	Flavones	-	19757.8	14542.9	21306	13988.9	12469.7	8829.19	31586	21224.4	27266.5	-	-
Lmfn003760	C21H18O13	Quercetin-4'-O-glucuronide*	Flavonoids	Flavonols	201463-36-7	19757.8	14542.9	21306	13988.9	12469.7	8829.19	31586	21224.4	27266.5	-	-
pmb3000	C24H24O12	Chrysoeriol-7-O-(6''-acetyl)glucoside	Flavonoids	Flavones	-	1.19467e+06	1.31526e+06	1.29729e+06	932441	864865	642667	511742	716379	729451	-	-
Lmcp003788	C22H22O12	Isotamarixin*	Flavonoids	Flavonols	-	1.03715e+07	1.10087e+07	1.10313e+07	8.81145e+06	1.19609e+07	1.3691e+07	1850005	772505	575802	-	-
Lmtp004044	C26H28O16	Quercetin-3-O-apiosyl(1→2)galactoside*	Flavonoids	Flavonols	-	2.1248e+06	2.0849e+06	1.67859e+06	6.5912e+06	5.3061e+06	6.40982e+06	4.68953e+06	5.51902e+06	5.71325e+06	-	-
HJN051	C28H32O16	Tamarixetin-3-O-rutinoside	Flavonoids	Flavonols	-	3.57612e+06	3.49723e+06	3.7366e+06	3.61113e+06	3.98875e+06	2.7431e+06	2.63284e+06	2.95453e+06	2.81859e+06	-	-
Lmjp003206	C32H38O21	Quercetin-3-O-Sambubioside-5-O-Glucoside	Flavonoids	Flavonols	-	650158	512981	872449	454445	535045	536036	9	9	9	-	-
Zmjp003031	C27H30O16	Orientin-2''-O-galactoside	Flavonoids	Flavones	-	1.22955e+06	1.13452e+06	1.23225e+06	1.33293e+06	1.4288e+06	1.69111e+06	1.4739e+06	1.69014e+06	1.10465e+06	-	-
Smgp004575	C21H20O12	Quercetin-5-O-β-D-glucoside*	Flavonoids	Flavonols	-	2.71624e+06	3.38427e+06	4.207e+06	7.15234e+06	7.04509e+06	4.74682e+06	3.99001e+06	5.69748e+06	3.48963e+06	-	-
mws1068	C15H10O6	Kaempferol (3,5,7,4'-Tetrahydroxyflavone)	Flavonoids	Flavonols	520-18-3	33763.5	41570.5	37487.7	26779.2	21054.9	19100.5	19099.6	18275.8	17764.3	C05903	ko00941,ko00944,ko01100,ko01110
Lmsp003252	C28H32O17	Isorhamnetin-3-O-sophoroside	Flavonoids	Flavonols	-	9.61818e+06	9.4691e+06	1.01934e+07	1.05455e+07	9.98938e+06	1.00141e+07	1.21306e+07	9.5346e+06	9.49429e+06	-	-
Hmgp001888	C28H32O17	Patuletin-3-O-rutinoside	Flavonoids	Flavonols	-	2235005	1812505	2115005	2555005	2455005	2412505	1387505	1947505	1627505	-	-
pmp000588	C25H24O14	Diosmetin-7-O-(6''-malonyl)glucoside	Flavonoids	Flavones	-	11580.7	5039.97	8741.49	14965.2	18991.5	20966.2	12387.7	16207.3	15628.8	-	-
pmb0665	C27H30O16	Orientin-7-O-glucoside	Flavonoids	Flavones	-	4.88539e+06	5.63265e+06	5.15346e+06	6.88175e+06	6.70233e+06	8.54889e+06	8.17112e+06	6.35087e+06	6.96458e+06	-	-
Lmfn004093	C21H24O10	Phloretin-4'-O-glucoside (Trilobatin)	Flavonoids	Chalcones	4192-90-9	18878	17505	15139.5	27228	34815	45005	54865.5	47407.1	54865.5	-	-
pmp001105	C33H40O20	Kaempferol-3-O-neohesperidoside-7-O-glucoside*	Flavonoids	Flavonols	-	1.83468e+06	1.71334e+06	1.90602e+06	2.42815e+06	2.34854e+06	2.68568e+06	2.7166e+06	2.30207e+06	1.9678e+06	-	-
Lacn008621	C20H20O7	Phellodensin C	Flavonoids	Flavanonols	612086-83-6	11594.3	12943.2	14746.9	15211.8	13951.5	15769	7671.28	14969.4	17466.6	-	-
Lmmn003398	C23H22O12	Kaempferol-3-O-(6''-O-acetyl)glucoside	Flavonoids	Flavonols	-	1.53085e+07	1.51444e+07	1.70368e+07	8.15307e+06	7.64388e+06	7.65293e+06	4.64549e+06	3.80191e+06	4.45987e+06	-	-
Zmmp003779	C37H39O18+	Petunidin-3-O-(6''-O-p-coumaroyl)rutinoside	Flavonoids	Anthocyanidins	-	3576230	1.49157e+06	1.32616e+06	1.53632e+06	1.91904e+06	3090825	2877080	3467635	1.28165e+06	-	-
Wahp004841	C22H24O11	Homeriodictyol-7-O-β-O-glucoside	Flavonoids	Flavanones	-	965900	847296	786784	3.17012e+06	2.76452e+06	2.57994e+06	1.66839e+06	988863	1.82819e+06	-	-
Lmzp002365	C22H24O11	Hesperetin-7-O-glucoside*	Flavonoids	Flavanones	31712-49-9	965900	847296	786784	3.17012e+06	2.76452e+06	2.57994e+06	1.66839e+06	988863	1.82819e+06	C16422	ko00941
pme1398	C21H21O12+	Delphinidin-3-O-glucoside (Mirtillin)	Flavonoids	Anthocyanidins	50986-17-9	1.31994e+06	1.119e+06	1.55178e+06	2.13803e+06	2.16715e+06	2.16923e+06	214758	386595	616949	C12138	ko00942,ko01110
MWSHY0092	C27H32O15	Eriodictyol-7-O-Rutinoside (Eriocitrin)	Flavonoids	Flavanones	13463-28-0	1.15618e+06	1.34478e+06	1.25327e+06	2442505	2882225	3137225	1.37046e+06	1.37046e+06	2691940	C09732	-
HJAP127	C33H40O20	Quercetin-3-O-(2''-O-Rhamnosyl)rutinoside	Flavonoids	Flavonols	55696-57-6	24832740	28907495	1.16547e+07	9.75418e+06	1.54189e+07	28369995	172580	165005	153553	-	-
Zmcp002924	C27H31O16+	Cyanidin-3-O-(2''-O-glucosyl)glucoside	Flavonoids	Anthocyanidins	38820-68-7	202075	226500	160451	74931.1	100599	94679.4	5313.23	4848.23	10005	C16306	ko00942
mws1045	C27H30O17	Myricetin-3-O-rutinoside	Flavonoids	Flavonols	-	855100	833384	775808	2.05546e+06	2.95161e+06	2.75151e+06	1.39486e+06	1.42072e+06	1.70576e+06	-	-
Zmjp004852	C23H24O13	5,6,3',4'-Tetrahydroxy-3,7-dimethoxyflavone-6-O-glucoside	Flavonoids	Flavones	-	157772	115444	160470	132518	132758	126406	164611	138730	139765	-	-
Lmjp002596	C26H28O16	Quercetin-3-O-sambubioside*	Flavonoids	Flavonols	83048-35-5	2.12582e+06	1.90842e+06	2.05947e+06	6.08385e+06	7.49705e+06	7.03246e+06	5.39889e+06	5.07699e+06	6.26072e+06	C12637	ko00944
Lmmp002755	C33H40O21	Quercetin-7-O-rutinoside-4'-O-glucoside	Flavonoids	Flavonols	-	6.35271e+06	10230090	7.9944e+06	1.04615e+07	1.12728e+07	16550085	15460935	15271350	1.05544e+07	-	-
Lmpp003268	C33H40O20	Kaempferol-3-O-rutinoside-7-O-glucoside	Flavonoids	Flavonols	34336-18-0	1.27404e+06	1.46687e+06	1.66076e+06	593921	853832	679345	1200005	458341	699813	-	-
Hmcp002207	C22H22O12	Isorhamnetin-7-O-glucoside (Brassicin)*	Flavonoids	Flavonols	6743-96-0	3.6068e+06	5.69562e+06	4.35951e+06	4.83579e+06	4.71121e+06	3.8246e+06	3.97435e+06	4.49814e+06	4.24763e+06	-	-
Hmpp003270	C21H20O11	Luteolin-4'-O-glucoside*	Flavonoids	Flavones	6920-38-3	1.88067e+07	2.04522e+07	2.43135e+07	1.8922e+07	2.3415e+07	2.15694e+07	1.96844e+07	2.10926e+07	2.38798e+07	-	-
Lmmp002796	C27H30O17	Gossypetin-3-O-rutinoside	Flavonoids	Flavonols	-	50594.2	95005	77505	692505	1127505	1057505	914933	1172505	659570	-	-
Lasp002993	C26H30O9	Isobavachalcone glucoside	Flavonoids	Chalcones	-	575005	137875	280848	99398.9	79928.6	61921.4	305005	108866	116137	-	-
pmb0666	C38H40O19	Isovitexin-7-O-(6''-sinapoyl)glucoside	Flavonoids	Flavones	-	49781.3	45005	105005	167505	292505	132331	105973	135005	225005	-	-
MWSHY0064	C28H32O16	Isorhamnetin-3-O-neohesperidoside*	Flavonoids	Flavonols	55033-90-4	4.22675e+07	3.89507e+07	4.56769e+07	2.87603e+07	5.29526e+07	4.67179e+07	4.46326e+07	3.84161e+07	2.70963e+07	-	-
Lmqp002161	C39H51O25+	Cyanidin-3-O-rutinoside-5,3'-di-O-glucoside	Flavonoids	Anthocyanidins	-	107550	112796	123967	203250	192063	158042	44589.1	35975.8	35001.7	-	-
Lmmp002995	C30H32O20	Quercetin-7-O-(2''-malonyl)glucosyl-5-O-glucoside	Flavonoids	Flavonols	-	4149110	2275005	2663680	1865005	3315235	2653400	2.39377e+06	3612450	3294585	-	-
MW0138628	C27H30O15	kaempferol-3-O-beta-D-glucopyranosyl-7-O-alpha-L-rhamnopyranoside	Flavonoids	Flavones	-	18504.9	28122.5	16717.2	79548	66233.1	79711.1	99259.9	83962.2	101257	-	-
Lnrp102163	C33H40O20	Quercetin-3-O-rutinoside-7-O-rhamnoside	Flavonoids	Flavonols	-	2.58255e+06	1.43617e+06	1.7081e+06	1.92905e+06	1.88187e+06	2.11965e+06	3.74634e+06	2.01945e+06	3.69427e+06	-	-
Hmzp003994	C22H22O12	Pedaliin*	Flavonoids	Flavones	22860-72-6	1.11654e+07	1.01738e+07	1.06055e+07	9.61803e+06	1.48564e+07	1.35317e+07	800415	1360005	1117505	-	-
Lmwp003442	C21H20O11	Amoenin	Flavonoids	Flavonols	-	4.16499e+06	3.99782e+06	3.09663e+06	4.99772e+06	5.33482e+06	5.03317e+06	2.52405e+06	4.02379e+06	1.72052e+06	-	-
Lmtp003948	C22H24O12	3',5',5,7-Tetrahydroxy-4'-methoxyflavanone-3'-O-glucoside	Flavonoids	Flavones	-	67065.2	59980.7	117505	497505	460005	408077	606821	465503	702505	-	-
mws0919	C21H20O10	Kaempferol-3-O-rhamnoside (Afzelin)(Kaempferin)	Flavonoids	Flavonols	482-39-3	2849.78	5519.45	1706.27	32958.8	35269.1	39002.2	99308	82457.9	95916.7	C16911	ko00944
MW0139483	C27H30O16	Quercetin 3-(2-glucosylrhamnoside)	Flavonoids	Flavones	143016-74-4	6.89397e+06	5.90813e+06	12817810	5.92346e+06	6.1267e+06	13784150	8.28106e+06	6.63625e+06	6.33838e+06	-	-
Lmlp005572	C21H20O10	Galangin-7-O-glucoside*	Flavonoids	Flavones	-	100132	103503	59024.6	71162.8	81326.8	87415.8	49120.8	82505	127925	-	-
Lmpp003465	C21H20O13	Myricetin-3-O-β-D-glucoside*	Flavonoids	Flavonols	19833-12-6	83536.2	25005	42505	487505	565005	372797	502157	429062	424593	-	-
MWSHY0016	C21H20O11	Luteolin-6-C-glucoside (Isoorientin)	Flavonoids	Flavones	4261-42-1	15005	37552.8	13310.5	72505	55005	70005	32505	55005	72505	C01821	-
MWSHY0048	C15H12O8	Dihydromyricetin (Ampelopsin)	Flavonoids	Flavanonols	27200-12-0	58456.7	67599.2	49204.8	96004.8	81768.3	57427.2	128641	134405	255005	C02906	ko00941,ko01110
Wbtp004753	C15H10O7	1,2,3,7,8-pentahydroxy-6-methylanthracene-9,10-dione	Flavonoids	Other Flavonoids	-	3.40654e+06	2.26917e+06	1.79915e+06	4.0153e+06	2.97554e+06	4.39188e+06	4.03042e+06	2.46208e+06	5.58544e+06	-	-
pmp000120	C22H22O11	Diosmetin-6-C-glucoside	Flavonoids	Flavones	-	26922.7	39308.7	70005	22296.9	18848.9	17505	25887.5	9985.44	45549.3	-	-
Lmsp004915	C21H20O11	Aureusidin-4-O-glucoside*	Flavonoids	Aurones	-	1.56213e+07	20251143	2.27045e+07	2.20576e+07	2.12709e+07	2.49996e+07	1.83448e+07	2.15538e+07	1.93397e+07	-	-
Lmsp003881	C33H40O19	Kaempferol-3-O-rutinoside-7-O-rhamnoside	Flavonoids	Flavonols	-	2.58466e+06	3684915	2614875	2415005	1552505	1.19607e+06	10131.8	11256.8	14628.5	-	-
Lmmp001947	C21H20O13	Gossypetin-3-O-glucoside*	Flavonoids	Flavonols	-	52505	145005	80005	652505	532505	645005	599765	700005	575005	-	-
pmn001716	C21H20O11	Carthamone*	Flavonoids	Chalcones	86579-00-2	116275	147740	142063	205005	165585	162636	109897	43793	112125	C08598	-
Lahp003481	C26H30O15	Eriodictyol apiosyl glucoside	Flavonoids	Flavanones	-	92505	115005	172505	82505	125005	65005	26058.8	31938.5	50005	-	-
Lmdp002969	C21H20O13	Myricetin-3-O-galactoside*	Flavonoids	Flavonols	15648-86-9	97505	74092.7	55276.7	605005	575005	722505	520973	710005	423430	-	-
Lmmp003109	C16H16O6	3'-O-Methyl-epicatechin	Flavonoids	Flavanols	76549-34-3	10930.9	10930.9	27505	35005	19431.3	17505	60005	47505	32505	-	-
Smnp003415	C20H24O9	7-O-Methylaloesin	Flavonoids	Other Flavonoids	-	55005	26524.4	46435.4	235498	261548	196783	163497	235005	164682	-	-
mws0044	C15H12O7	Taxifolin(Dihydroquercetin)	Flavonoids	Flavanonols	480-18-2	31128.9	35467.6	31151.3	57157	49739.9	46783	20050.7	18610.3	22342.6	C01617	ko00941,ko01100,ko01110
HJAP128	C34H42O20	Isorhamnetin-3-O-rutinoside-7-O-rhamnoside	Flavonoids	Flavonols	-	8.11768e+06	1.37517e+07	1.24824e+07	1.52659e+07	1.35199e+07	1.10804e+07	9	9	9	-	-
pmf0027	C21H21O11+	Cyanidin-3-O-galactoside*	Flavonoids	Anthocyanidins	142506-26-1	254345	236753	243644	596800	599744	406464	229042	219160	221647	C08647	-
pmb0550	C21H21O11+	Cyanidin-3-O-glucoside (Kuromanin)*	Flavonoids	Anthocyanidins	47705-70-4	254345	236753	243644	596800	599744	406464	229042	219160	221647	C08604	ko00942,ko01110
Lmmp003266	C29H30O19	Quercetin-3-O-(2''-O-malonyl)glucoside-7-O-arabinoside	Flavonoids	Flavonols	-	47505	210931	85005	90184.6	92505	43054.2	81757	67505	50005	-	-
pmb0660	C36H36O18	Isoorientin-7-O-(6''-p-coumaroyl)glucoside	Flavonoids	Flavones	-	64656.6	54266.1	92505	197122	139147	220217	32487	50005	19924.9	-	-
MWSHY0080	C27H30O15	Luteolin-7-O-neohesperidoside (Lonicerin)*	Flavonoids	Flavones	25694-72-8	2317505	1557505	1797505	3217170	1.23955e+06	2310005	2087505	2115005	1.03475e+06	C12630	ko00944
Wcgn005541	C17H16O6	Cyrtominetin	Flavonoids	Flavones	95272-99-4	51748.5	40453.7	43418.3	58290.1	48180.4	32718.5	55664	60102.1	57537.4	-	-
Hmqp002870	C32H38O20	Luteolin-7-O-Sophoroside-5-O-arabinoside	Flavonoids	Flavones	-	68616.5	84809.8	90867.3	49676.3	167505	59368.3	9	9	9	-	-
Lmcp003402	C22H22O12	Tamarixetin-3-O-glucoside (Tamarixin)	Flavonoids	Flavonols	27542-39-8	1.31955e+07	8.33072e+06	24409705	1.55133e+07	37334055	1.56566e+07	1.68086e+07	2.06205e+07	1.53841e+07	-	-
MWSHY0121	C21H18O12	Luteolin-7-O-glucuronide	Flavonoids	Flavones	29741-10-4	22505	20005	2336.66	19718.5	10442.5	9240.62	14992.7	23474.1	3505.67	C03515	ko00944
HJAP061	C32H38O20	Quercetin-3-O-(2''-O-arabinosyl)rutinoside	Flavonoids	Flavonols	-	2132505	1735005	684592	1330005	1237505	1122505	1645005	1285005	1445005	-	-
Zmdp003457	C27H30O17	Myricetin-3-O-galactoside-3'-O-rhamnoside	Flavonoids	Flavonols	-	38829.2	47044.7	77505	860005	712505	1422505	2322505	1285005	757283	-	-
Hmpp002612	C27H30O16	Luteolin-7-O-gentiobioside	Flavonoids	Flavones	-	103754	117356	101249	142505	121072	65583.1	125808	83004.9	123162	-	-
Lmsp004670	C27H30O15	Kaempferol-3-O-glucoside-7-O-rhamnoside*	Flavonoids	Flavonols	2392-95-2	897985	1.12333e+06	1582505	1.3783e+06	1.14947e+06	931915	905295	984154	904340	-	-
Zmmp003478	C37H39O18+	Petunidin-3-O-(6''-O-p-coumaroyl)glucoside-5-O-rhamnoside	Flavonoids	Anthocyanidins	-	1.05864e+07	1.00014e+07	16838071	1.33232e+07	1.2186e+07	1.57212e+07	54162.3	77028.8	58976.3	-	-
Hmqn002118	C9H6O3	7-Hydroxycoumarin;Umbelliferone	Lignans and Coumarins	Coumarins	93-35-6	1.07491e+06	987543	1.05334e+06	2.99924e+06	2.96568e+06	3.01689e+06	5.43657e+06	5.86348e+06	5.74414e+06	C09315	ko00999,ko01110
MWSmce042	C12H8O4	Bergapten*	Lignans and Coumarins	Coumarins	484-20-8	4.37926e+06	4.62554e+06	4.27325e+06	1.76786e+06	1.70049e+06	1.71336e+06	538896	577638	548977	C01557	ko00999,ko01110
MWSprf024	C14H14O4	Columbianetin	Lignans and Coumarins	Coumarins	3804-70-4	1.15843e+06	1.18837e+06	1.23897e+06	182782	190143	225473	114693	117289	107488	C19707	ko00999,ko01110
Lhqp101814	C12H8O4	Isobergapten*	Lignans and Coumarins	Coumarins	482-48-4	4.2948e+06	4.44584e+06	4.30071e+06	1.69714e+06	1.63724e+06	1.63672e+06	517995	562745	581419	C18082	-
Lajp008202	C15H16O4	7-methoxy-8-(3-methyl-2-oxo-3-butenl)coumarin	Lignans and Coumarins	Coumarins	-	299399	308712	305978	791874	757188	806768	1.10288e+06	1.03311e+06	1.08161e+06	-	-
MWSmce265	C14H14O4	Decursinol	Lignans and Coumarins	Coumarins	23458-02-8	744548	784330	792107	129394	132822	136709	71099	81026.8	74773.8	C09259	-
Lhkp101527	C20H24O9	Nodakenin*	Lignans and Coumarins	Coumarins	495-31-8	745386	866510	920343	300229	305405	268136	319898	355097	432741	C09279	-
MWSmce160	C14H14O3	Demethylsuberosin	Lignans and Coumarins	Coumarins	21422-04-8	4.65086e+06	4.46439e+06	4.40856e+06	2.84967e+06	3.08734e+06	3.02609e+06	1.83897e+06	1.75476e+06	1.74874e+06	C18083	ko00999,ko01110
MWSmce550	C17H16O6	Byakangelicol	Lignans and Coumarins	Coumarins	26091-79-2	3.8786e+07	4.06035e+07	4.05312e+07	2.24845e+07	2.25183e+07	2.26201e+07	1.23481e+07	1.27615e+07	1.32594e+07	C16925	-
pmp000025	C17H18O7	Byakangelicin	Lignans and Coumarins	Coumarins	482-25-7	82415.6	91263.8	94469.6	17638.5	23979.4	23511	10564.1	11564.3	12328.1	C09141	-
Lmsp003655	C26H32O11	Dehydrodiconiferyl alcohol-gamma'-O-glucoside*	Lignans and Coumarins	Lignans	-	1.06491e+07	1.13339e+07	1.16648e+07	1.01189e+07	9.85106e+06	1.17005e+07	1.31241e+07	1.25762e+07	1.21547e+07	-	-
MWSslk233	C16H14O5	Oxypeucedanin*	Lignans and Coumarins	Coumarins	737-52-0	1.49367e+06	1.52516e+06	1.52032e+06	431483	421434	437894	36673.1	37391.9	33822.6	C09282	-
pmp000021	C16H14O5	Isooxypeucedanine*	Lignans and Coumarins	Coumarins	5058-15-1	1.37485e+06	1.40963e+06	1.55421e+06	432054	384545	429617	30516.5	39484.6	29924.8	-	-
MWSmce385	C15H16O3	Suberosin	Lignans and Coumarins	Coumarins	581-31-7	98525.2	85727.2	79295.1	438668	437184	445612	638835	629355	678090	-	-
Wagp005847	C23H26O12	Columbianetin O-malonyl glucoside	Lignans and Coumarins	Coumarins	-	2.22328e+06	2.90133e+06	2.54772e+06	1.85826e+06	1.6845e+06	1.65831e+06	1.81625e+06	2.00251e+06	1.77704e+06	-	-
Zmnn006956	C11H6O4	Bergaptol	Lignans and Coumarins	Coumarins	486-60-2	1.08695e+06	1.10229e+06	1.14006e+06	69489.2	71701.4	106012	29227.2	46925.8	43992.7	C00758	ko00999,ko01110
Lmbn001162	C15H16O9	Esculetin-7-O-glucoside*	Lignans and Coumarins	Coumarins	-	1.92229e+06	2.39455e+06	2.28934e+06	1.59976e+07	1.51829e+07	1.72114e+07	1.45873e+07	1.63272e+07	1.70281e+07	-	-
Lmbn001181	C22H28O15	Fraxetin-7,8-di-O-glucoside	Lignans and Coumarins	Coumarins	-	250650	242477	284140	458946	476329	504066	734509	678256	595655	-	-
Hmap010126	C24H28O4	Badrakemone	Lignans and Coumarins	Coumarins	-	1.27938e+06	890395	1.20203e+06	256737	176029	325996	80212.6	146987	153938	-	-
Zbsp004940	C10H8O4	6-Hydroxy-7-methoxycoumarin	Lignans and Coumarins	Coumarins	-	2.53358e+06	2.26347e+06	2.2958e+06	7.58144e+06	7.82871e+06	7.22545e+06	5.08243e+06	5.05581e+06	4.78476e+06	-	-
MWSslk172	C13H10O5	Isopimpinellin	Lignans and Coumarins	Coumarins	482-27-9	1.44592e+06	1.61705e+06	1.59542e+06	904011	936794	904637	388275	381927	380890	C02162	ko00999,ko01110
Rfmb26201	C30H38O14	Syringaresinol-4'-O-(6''-acetyl)glucoside	Lignans and Coumarins	Lignans	-	1.02791e+06	1.18477e+06	1.15103e+06	1.04129e+06	886243	889817	1.72543e+06	1.46496e+06	1.7908e+06	-	-
MWSmce617	C14H14O4	Marmesin	Lignans and Coumarins	Coumarins	13849-08-6	1.11562e+06	1.18482e+06	1.16376e+06	207004	195713	211036	113395	119115	113476	-	-
Lhqp101805	C15H16O8	Skimmin (7-Hydroxycoumarin-7-O-glucoside)	Lignans and Coumarins	Coumarins	93-39-0	996900	1.0404e+06	879430	1.88917e+06	1.86571e+06	1.96404e+06	1.71978e+06	2.09473e+06	2.06838e+06	-	-
Wagp006837	C14H14O4	(R)-Columbianetin	Lignans and Coumarins	Coumarins	52842-47-4	1.17946e+06	1.15618e+06	1.1869e+06	177629	188372	223207	109090	98437.4	117760	C09210	-
MWSmce061	C12H12O5	Dimethylfraxetin; 6,7,8-Trimethoxycoumarin*	Lignans and Coumarins	Coumarins	6035-49-0	38083.2	49357.4	45445.1	59694.7	66718.8	67956.5	36941.7	43595.2	41203.3	-	-
Zaqp008131	C12H8O4	sphondin*	Lignans and Coumarins	Coumarins	483-66-9	3.91064e+06	4.12431e+06	4.23862e+06	1.66302e+06	1.6809e+06	1.67425e+06	507712	510820	551053	C18081	-
Lhzp102808	C20H18O6	Sesamin	Lignans and Coumarins	Lignans	607-80-7	577592	599966	596712	1.50768e+06	1.6404e+06	1.48934e+06	1.71387e+06	1.75937e+06	1.8292e+06	C10882	-
Lhqp101801	C14H14O3	Dihydroseselin*	Lignans and Coumarins	Coumarins	2221-66-1	2.7483e+06	2.62347e+06	2.64911e+06	991714	931200	936758	875308	846487	853915	-	-
MWSmce324	C11H6O3	Psoralen*	Lignans and Coumarins	Coumarins	66-97-7	1.54435e+07	1.69811e+07	1.59725e+07	4.19942e+06	3.85032e+06	4.31275e+06	263843	250787	257351	C09305	ko00999,ko01110
Lazp005033	C20H24O5	Divanillyltetrahydrofuran	Lignans and Coumarins	Lignans	-	56089.2	37043	46708.6	143232	164074	124264	232923	284983	293261	-	-
pmp000019	C16H14O5	Pabulenol	Lignans and Coumarins	Coumarins	33889-70-2	9.50202e+06	8.88113e+06	8.83703e+06	4.94738e+06	4.32313e+06	4.82063e+06	2.13227e+06	2.56979e+06	2.24413e+06	-	-
pmp000024	C17H16O6	Isobyakangelicol	Lignans and Coumarins	Coumarins	35214-81-4	4.61149e+07	4.66051e+07	4.73702e+07	2.09799e+07	2.06369e+07	2.04815e+07	7.25673e+06	7.42464e+06	7.50433e+06	C16914	-
MWSmce082	C11H10O4	Scoparone	Lignans and Coumarins	Coumarins	120-08-1	231236	256713	231659	2.26471e+07	2.13032e+07	2.10411e+07	2.63437e+06	2.54597e+06	2.58501e+06	C09311	ko00999
Lmdn001925	C26H34O12	Olivil-4'-O-glucoside	Lignans and Coumarins	Lignans	76880-93-8	377828	417325	427570	195085	97021	232197	178872	200094	204929	-	-
Lmyn003971	C26H34O11	Dihydrodehydrodiconiferyl alcohol-4-O-glucoside*	Lignans and Coumarins	Lignans	-	206938	319616	200043	214390	211859	167971	177822	154519	182659	-	-
MWSprf011	C20H24O4	Anwuligan	Lignans and Coumarins	Lignans	107534-93-0	59850.4	67479.9	54288.2	386143	387784	430868	390681	352382	355958	-	-
pmn001378	C26H32O11	Pinoresinol-4-O-glucoside	Lignans and Coumarins	Lignans	41607-20-9	2.13567e+06	2.25097e+06	2.40411e+06	1.08263e+06	1.05776e+06	1.18765e+06	771616	680440	750476	C17529	-
Lahp004442	C15H12O5	3,4-Dihydro-4-(4'-hydroxyphenyl)-5,7-dihydroxycoumarin*	Lignans and Coumarins	Coumarins	-	77932.1	84537.1	63819.8	62829.5	63787.4	58407.6	48484.7	38045.6	42792.1	-	-
mws1579	C12H8O4	Xanthotoxin; 8-Methoxypsoralen	Lignans and Coumarins	Coumarins	298-81-7	7.11929e+06	6.84161e+06	6.81928e+06	3.78803e+06	3.80264e+06	4.18946e+06	1.15697e+06	1.19361e+06	1.10947e+06	C01864	ko00999,ko01110
Lhkp101512	C19H22O3	Ostruthin	Lignans and Coumarins	Coumarins	148-83-4	104562	99376.5	108773	82895.4	82327.8	83452.6	73294.3	56650.4	59394	C09281	-
mws1077	C16H18O9	Scopoletin-7-O-glucoside (Scopolin)	Lignans and Coumarins	Coumarins	531-44-2	633771	587258	637612	2.64528e+06	3.229e+06	3.09393e+06	3.35078e+06	2.94527e+06	7.53201e+06	C01527	ko00999,ko01110
Hmap209946	C24H30O4	Farnesiferol A	Lignans and Coumarins	Coumarins	-	182270	129344	132010	57646.2	44234.3	57396.2	34276.4	46013.7	35907.8	-	-
Lcyn000106	C26H32O13	Dichotomoside A	Lignans and Coumarins	Lignans	-	286450	222411	325754	1.45077e+06	1.48097e+06	1.45362e+06	1.25802e+06	1.54466e+06	1.22847e+06	-	-
pmp000296	C17H16O5	Phellopterin	Lignans and Coumarins	Coumarins	2543-94-4	2.45725e+06	2.76198e+06	2.46187e+06	1.89185e+06	1.59785e+06	1.70428e+06	948334	996118	796481	C17047	-
Cmmn005231	C20H24O8	Massoniresinol; Vladinol A	Lignans and Coumarins	Lignans	96087-10-4	748249	736843	852517	813600	858475	786432	545586	562030	588909	-	-
Lasp006564	C20H18O8	5'-Demethylaquillochin	Lignans and Coumarins	Lignans	-	16336.3	14767	14718.9	36693.8	37067.3	29983	67433.6	65120	72376.2	-	-
Lmjp101204	C15H16O4	Isomeranazin	Lignans and Coumarins	Coumarins	1088-17-1	14769.7	7244.18	3677.7	141475	125075	127626	148927	156647	171330	-	-
MWSmce224	C19H22O3	Aurapten	Lignans and Coumarins	Coumarins	495-02-3	1.55348e+07	1.55286e+07	1.50743e+07	1.49244e+07	1.50748e+07	1.52367e+07	1.31013e+07	1.29153e+07	1.32337e+07	-	-
Jmzn006005	C10H10O3	3,4-Methylenedioxy cinnamyl alcohol	Lignans and Coumarins	Lignans	58095-76-4	89315.1	82205.9	76014.3	80027.1	101837	85884.5	93068.8	86909.7	92256.3	-	-
pmf0526	C16H14O4	Isoimperatorin	Lignans and Coumarins	Coumarins	482-45-1	2.82589e+07	2.9179e+07	2.86653e+07	4.19198e+06	4.34119e+06	4.21608e+06	308660	327966	286729	C16976	-
MW0137864	C16H12O4	Dalbergin	Lignans and Coumarins	Coumarins	482-83-7	3.98202e+06	3.82955e+06	3.81249e+06	2.01744e+06	1.65444e+06	1.85016e+06	840459	1.02585e+06	789306	-	-
Lmjp101401	C30H30O9	Bismurrangatin	Lignans and Coumarins	Coumarins	-	1.50808e+07	1.68777e+07	1.5178e+07	7.98348e+06	8.57182e+06	8.62226e+06	5.04521e+06	4.4638e+06	4.82404e+06	-	-
Zmnn010135	C15H16O4	Sibiricol	Lignans and Coumarins	Coumarins	26481-12-9	71344.7	72709.6	61239.1	33005.9	31463.9	28816.7	16097.6	18480.4	17808.7	-	-
zjgp122320	C9H6O3	6-hydroxycoumarin	Lignans and Coumarins	Coumarins	6093-68-1	1.16537e+06	1.94117e+06	428004	5.83073e+06	6.02999e+06	5.65304e+06	9.84187e+06	8.7055e+06	9.04853e+06	-	-
pmp000287	C12H8O5	5-Methoxy-8-hydroxypsoralen	Lignans and Coumarins	Coumarins	28437-68-5	449320	459807	437063	235545	283207	254069	192615	182011	176470	-	-
Hmlp006964	C12H12O5	5,6,7-Trimethoxycoumarin*	Lignans and Coumarins	Coumarins	55085-47-7	45304.9	43569.5	42932.1	70196.1	68210.1	61504	47468	43588.9	42209.7	-	-
mws1668	C11H6O3	Angelicin*	Lignans and Coumarins	Coumarins	523-50-2	1.366e+07	1.5529e+07	1.61753e+07	3.88996e+06	4.03344e+06	3.84416e+06	259237	254248	251613	C09060	ko00999,ko01110
MWSHC20172	C10H8O4	Isoscopoletin (6-Hydroxy-7-Methoxycoumarin)	Lignans and Coumarins	Coumarins	776-86-3	2.04604e+06	2.48222e+06	2.31606e+06	7.42132e+06	8.05102e+06	7.408e+06	4.84142e+06	5.42397e+06	4.06478e+06	C18079	ko00999
Lmmn002260	C27H36O12	5'-Methoxyisolariciresinol-9'-O-glucoside	Lignans and Coumarins	Lignans	-	1.6162e+06	1.85275e+06	1.99471e+06	793331	919105	884967	1.19544e+06	1.23257e+06	1.16792e+06	-	-
mws1075	C10H8O3	7-Methoxycoumarin	Lignans and Coumarins	Coumarins	531-59-9	91861.2	121042	111791	61617.6	70062.5	68602.8	72225.2	58137.5	79325.6	C09268	-
pmn001375	C26H32O12	1-Hydroxypinoresinol-1-O-Glucoside	Lignans and Coumarins	Lignans	81495-71-8	109882	86314	117227	137741	170680	131070	215040	181575	200970	-	-
Lhkp101521	C19H18O6	Turgeniifolin A	Lignans and Coumarins	Coumarins	-	29425.5	30551.1	28853	23857.9	27055	28589.9	10557	18044.5	20134.1	-	-
Lssp210087	C20H22O6	Matairesinol	Lignans and Coumarins	Lignans	580-72-3	317505	477505	472505	297505	387505	377505	247505	290005	222505	C10682	ko00999,ko01100,ko01110
Zmbp007538	C14H14O3	osthenol*	Lignans and Coumarins	Coumarins	484-14-0	3.2318e+06	3.11414e+06	3.37616e+06	854644	876404	817996	1.06768e+06	998323	1.03685e+06	-	-
Lskp211385	C20H20O6	(-)-dihydrosesamin	Lignans and Coumarins	Lignans	-	13279.8	10642.1	12338.4	18943.1	18296.5	20418.8	13031.8	17236.9	12869.7	-	-
Wagp013019	C20H24O4	7-Geranyloxy-6-methoxycoumarin	Lignans and Coumarins	Coumarins	28587-43-1	6.88528e+06	6.42248e+06	6.0973e+06	3.61675e+07	3.87969e+07	3.79803e+07	3.62317e+07	3.27929e+07	3.62784e+07	-	-
Zmbp010005	C21H22O7	Pteryxin*	Lignans and Coumarins	Coumarins	13161-75-6	74590	67483.4	65543.4	81913.7	81349.8	74837.1	95140	102561	97092.9	-	-
Lmtn003096	C26H36O11	Secoisolariciresinol 4-O-glucoside	Lignans and Coumarins	Lignans	-	3.51597e+06	4.05289e+06	3.22899e+06	2.27531e+06	2.28151e+06	2.10428e+06	1.55973e+06	1.49835e+06	1.66286e+06	-	-
Lhqp101807	C15H16O3	Osthole	Lignans and Coumarins	Coumarins	484-12-8	75870.5	61748.6	60599.8	102214	81496.5	100097	132761	132738	140085	C09280	-
pmf0525	C16H14O4	Imperatorin*	Lignans and Coumarins	Coumarins	482-44-0	6.25697e+06	5.33524e+06	7.55481e+06	4.35383e+06	5.41541e+06	6.62444e+06	3.99087e+06	3.24227e+06	3.39369e+06	C09269	-
mws4173	C11H10O4	5,7-Dimethoxycoumarin (Limettin)(Citropten)	Lignans and Coumarins	Coumarins	487-06-9	539343	544026	506188	107450	112015	105908	31190.3	31304.5	33351.6	-	-
Zmpn002553	C15H16O9	Cichoriin*	Lignans and Coumarins	Coumarins	531-58-8	2.26193e+06	2.36947e+06	2.38421e+06	1.46197e+07	1.65656e+07	1.72035e+07	1.47289e+07	1.43186e+07	1.71742e+07	C09206	-
MWSslk220	C13H10O5	Pimpinellin	Lignans and Coumarins	Coumarins	131-12-4	1.56479e+06	1.68248e+06	1.61972e+06	633767	616586	621006	46906	35756.8	32204.2	C09285	-
MWSHC20155	C10H8O4	Scopoletin (7-Hydroxy-6-methoxycoumarin)	Lignans and Coumarins	Coumarins	92-61-5	953027	960904	951857	2.87876e+06	2.62813e+06	2.88211e+06	1.66794e+06	1.63362e+06	1.70601e+06	C01752	ko00999,ko01110
MWS20178	C11H10O5	isofraxidin	Lignans and Coumarins	Coumarins	486-21-5	90745.8	79090.8	84085.8	86583.3	108123	86333.2	88077.2	79138.3	103383	C17480	-
MW0139616	C21H24O5	Rutamarin	Lignans and Coumarins	Coumarins	14882-94-1	33826.5	34659.6	38167.1	15429.9	13055.9	22739.7	13894.5	12913.6	12913.4	C09308	-
Lhqp101815	C11H6O3	Bakuchicin	Lignans and Coumarins	Coumarins	4412-93-5	3.59812e+07	4.24428e+07	4.4523e+07	2.01149e+07	2.29711e+07	27672535	24455290	18333020	1.15077e+07	-	-
Lmbp002255	C16H18O10	Fraxetin-8-O-glucoside (Fraxin)	Lignans and Coumarins	Coumarins	524-30-1	65584	80791.2	67449.8	350276	288698	277442	382191	429069	340509	C09266	-
Lmmn002274	C26H34O11	Isolariciresinol-9'-O-glucoside*	Lignans and Coumarins	Lignans	63358-12-3	185109	200558	217625	206455	175140	182068	183751	167707	151053	-	-
Lahp003387	C11H6O5	5,8-Dihydroxypsoralen	Lignans and Coumarins	Coumarins	14348-23-3	1.08294e+07	1.16822e+07	1.05901e+07	1.01949e+07	9.31705e+06	1.00168e+07	4.50536e+06	5.01384e+06	4.49942e+06	-	-
Zmbp003590	C20H24O10	Rutarin	Lignans and Coumarins	Coumarins	20320-81-4	1.86796e+06	2.00113e+06	2.16009e+06	950307	815886	952645	1047505	752767	734065	-	-
MWSmce184	C12H10O4	Ethyl 3-coumarincarboxylate	Lignans and Coumarins	Coumarins	1846-76-0	180820	202699	189203	125412	121880	109213	40847	42598.8	37073.5	-	-
Hmap008076	C24H28O4	Fekolone	Lignans and Coumarins	Coumarins	-	120707	137531	110614	86958.4	76700.5	93320.9	15596	15425.7	22557.5	-	-
Hmap010205	C24H30O3	umbelliprenin	Lignans and Coumarins	Coumarins	23838-17-7	131392	112600	137521	50406	41843.8	48621.8	36188	41344.4	35210	-	-
Lmbp002962	C10H8O5	Isofraxetin	Lignans and Coumarins	Coumarins	50656-75-2	389553	371751	368599	1.94424e+06	1.63645e+06	1.79402e+06	1.24471e+06	1.4097e+06	1.44679e+06	-	-
Zmbp008930	C14H14O5	Qianhucoumarin G	Lignans and Coumarins	Coumarins	-	91703.7	73300.3	77983	66845.5	76268.7	76194.8	39105	47365.1	33976.9	-	-
Lahp003986	C21H22O10	3,4-Dihydro-4-(4'-hydroxyphenyl)-5,7-dihydroxycoumarin glucoside	Lignans and Coumarins	Coumarins	-	137096	96884.4	165443	2280484	2866998	2940382	2559866	1495232	951480	-	-
mws1013	C9H6O4	Esculetin (6,7-Dihydroxycoumarin)	Lignans and Coumarins	Coumarins	305-01-1	66241.6	51441.1	57327.7	135021	143510	113956	114353	118489	142615	C09263	ko00999,ko01110
pmp000023	C17H16O6	Neobyakangelicol	Lignans and Coumarins	Coumarins	35214-82-5	2.46489e+06	2.42653e+06	2.52284e+06	535109	535651	500070	162748	151539	136879	C17126	-
Cmpp007319	C15H16O4	7-Methoxy-5-Prenyloxycoumarin	Lignans and Coumarins	Coumarins	35590-41-1	10853.5	6638.72	7543.35	75229.4	59988.9	62119.8	67247	82445.1	89131.8	-	-
MWSmce544	C21H22O4	8-Geranyloxypsoralen	Lignans and Coumarins	Coumarins	7437-55-0	181463	148451	158732	80371.9	71467.6	74385.2	31372	32618.1	31242.8	-	-
HX1341	C9H6O3	7-hydroxy-2H-1-benzopyran-2-one	Lignans and Coumarins	Coumarins	-	1.07826e+07	9.56476e+06	7.29687e+06	1.8478e+07	1.43232e+07	2.10718e+07	1.93975e+07	2.20366e+07	2.20907e+07	-	-
Lbhp011920	C22H28O14	Scopoletin 7-O-β-D-Sophoroside*	Lignans and Coumarins	Coumarins	-	101123	77376.7	135082	543190	724252	791165	801245	776604	839546	-	-
pmp000026	C21H22O4	8-Geranoxypsoralen	Lignans and Coumarins	Coumarins	71612-25-4	236582	209996	247304	108682	116356	113596	48068	50909.6	44223.2	-	-
MWSHC20189	C20H22O6	Epipinoresinol	Lignans and Coumarins	Lignans	24404-50-0	168804	151911	181441	374845	353333	364135	321605	297923	302055	-	-
mws1015	C15H16O9	Esculin (6,7-Dihydroxycoumarin-6-O-glucoside)*	Lignans and Coumarins	Coumarins	531-75-9	1.96594e+06	1.82052e+06	2.33162e+06	1.51028e+07	1.66824e+07	1.54419e+07	1.4316e+07	1.37968e+07	1.37574e+07	C09264	-
Lhkp101507	C21H22O7	4'-O-Acetyl-3'O-angeloyl-cis-khellactone*	Lignans and Coumarins	Coumarins	-	51079	56107.6	51472.7	61100.7	64580.7	66325.7	74591.7	75801.4	79037.5	-	-
Ymjm000135	C25H32O11	8R-Dihydrodehydrodiconferyl alcohol 4-O-β-D-glucopyranoside	Lignans and Coumarins	Lignans	-	356636	363264	343873	351653	372067	359356	175267	187986	177605	-	-
MW0130930	C9H6O3	3-Hydroxycoumarin	Lignans and Coumarins	Coumarins	939-19-5	671012	930776	662289	1.36044e+06	1.35576e+06	1.38188e+06	2.01855e+06	1.71814e+06	2.03614e+06	-	-
Lhkp101525	C20H24O12	Apiosylskimmin	Lignans and Coumarins	Coumarins	103529-94-8	205071	141549	192244	511661	407969	480041	468558	538196	432315	-	-
pmn001370	C32H42O16	Pinoresinol-4,4'-O-di-O-glucoside	Lignans and Coumarins	Lignans	63902-38-5	7.78771e+06	7.46892e+06	6.4336e+06	4.03142e+06	4.77099e+06	5.1059e+06	2.60198e+06	2.85922e+06	2.86043e+06	-	-
MWSmce310	C21H22O4	Bergamottin	Lignans and Coumarins	Coumarins	7380-40-7	37612.1	35718.6	32941	14635.6	14662.8	6660.65	3928.63	1727.74	5551.32	C22152	ko00999,ko01110
MWSprf101	C16H16O5	Columbianetin acetate	Lignans and Coumarins	Coumarins	23180-65-6	120718	111921	138226	60599.6	63301.5	64659.3	41235.3	32736.3	41331.8	-	-
pmp000022	C16H16O6	Oxypeucedanin hydrate	Lignans and Coumarins	Coumarins	2643-85-8	142014	133506	130769	40433	33852.1	43736.6	12953.5	14024.4	14426.7	-	-
HX1403	C12H12O5	5,7,8-trimethoxycoumarin	Lignans and Coumarins	Coumarins	-	25841.8	20931.6	8318.04	24848.4	17748.7	13892	1140.94	4124.34	3507.53	-	-
Sazp005756	C19H20O8	Acetylbyakangelicin	Lignans and Coumarins	Coumarins	-	2287.27	11437.9	6260.43	95577.2	102980	122686	142371	152023	135119	-	-
Qmzp101810	C14H18O5	Dimethoxysamin	Lignans and Coumarins	Lignans	-	22851.2	17505	40005	34274.7	22505	21812.7	73721.1	47775.2	64360.2	-	-
Cmpp007452	C15H16O4	Auraptenol	Lignans and Coumarins	Coumarins	1221-43-8	5822.98	4046.89	3088.59	69270.2	79546.5	71384.5	83506.1	89196.2	82908.7	-	-
Lhkp101513	C21H22O7	Peucedanocoumarin II(Samidin)(Pteryxin)	Lignans and Coumarins	Coumarins	-	4713.54	6039.38	6362.79	2707.27	7208.68	2522.77	2034.32	1670.32	1544.65	-	-
mws0987	C10H8O2	6-MethylCoumarin	Lignans and Coumarins	Coumarins	92-48-8	54777.3	55263.7	51270.4	32794	30764.4	38434.7	33377.3	32400.2	27547.4	-	-
Lmbp003208	C17H20O10	Fraxidin-8-O-glucoside	Lignans and Coumarins	Coumarins	-	62374.6	43894.6	90005	247505	221253	330005	377505	530005	545005	-	-
MWSHC20105	C20H20O7	4-ketopinoresinol	Lignans and Coumarins	Lignans	66288-89-9	23996.2	24700.1	22448	98725.8	106054	106828	84728.1	89601.7	92071.1	-	-
Hmap010529	C24H30O4	Farnesiferol B	Lignans and Coumarins	Coumarins	-	675617	699356	612516	192427	200450	228500	269027	284453	237983	-	-
Rfmb25702	C28H34O12	Pinoresinol-4-O-(6''-acetyl)glucoside	Lignans and Coumarins	Lignans	-	163550	187464	181363	561632	598290	533937	1.11909e+06	1.18103e+06	1.11772e+06	-	-
Hmap008482	C24H30O4	Assafoetidin	Lignans and Coumarins	Coumarins	-	102035	100638	101648	26389.2	29973.2	23389.9	20779.9	25838.9	24429.4	-	-
Walp003242	C23H30O15	Isofraxidin 7-O-glucosylglucoside	Lignans and Coumarins	Coumarins	-	45136.1	56151.3	47251.4	71252.5	134290	68260.5	99350.5	133189	129456	-	-
Lmjp101407	C19H22O4	5-Geranyloxy-1,3-dihydroxyxanthone	Lignans and Coumarins	Coumarins	-	10420.4	8836.31	9794.83	3379.5	6610.56	6139.95	7837.33	3382.71	5074.36	-	-
pmn001368	C32H44O17	Olivil-4,4'-Di-O-glucoside	Lignans and Coumarins	Lignans	-	247408	233499	300419	122646	161988	151272	175591	200113	191650	-	-
Lmjp002764	C11H10O5	Umckalin (7-hydroxy-5,6-dimethoxycoumarin)	Lignans and Coumarins	Coumarins	43053-62-9	710005	532505	627505	2070005	1937505	2420005	2810195	2648265	2632850	-	-
MWS20152	C22H26O8	Syringaresinol	Lignans and Coumarins	Lignans	21453-71-4	11043.4	6883.22	15550.5	10374.7	13758	12948	35948.7	43732.5	37160.3	C10889	-
Lajp004391	C15H16O5	Paniculin	Lignans and Coumarins	Coumarins	-	151038	204078	161620	67687	25977.8	12503.3	23061.9	20841.3	20005	-	-
Hmbp002498	C21H26O13	Scopoletin-7-O-xylosyl(1→6)glucoside*	Lignans and Coumarins	Coumarins	-	334973	339819	356761	1.83815e+06	1.64348e+06	2.47149e+06	3.28798e+06	3.39353e+06	3.18332e+06	-	-
Wbwp008548	C20H20O7	[(1R,2S)-1-(1,3-benzodioxol-5-yl)-2-methyl-3-oxobutyl]4-hydroxy-3-methoxybenzoate	Lignans and Coumarins	Lignans	-	12468.2	11540.2	12978.7	2813.33	4649.49	4165.15	7357.52	6460.55	8429.54	-	-
Hmcp009386	C16H14O4	Alloimperatorin*	Lignans and Coumarins	Coumarins	642-05-7	2.32793e+07	2.59823e+07	2.56866e+07	1.65053e+07	1.63923e+07	1.68447e+07	7.63717e+06	9.90443e+06	7.71657e+06	C09053	-
Hmcp005031	C14H14O5	Rutaretin	Lignans and Coumarins	Coumarins	13895-92-6	31882.3	44357.6	43664	16666.2	37505	33439.4	20426.5	32753.5	13850.5	-	-
mws4168	C21H22O7	Praeruptorin A	Lignans and Coumarins	Coumarins	73069-25-7	19756.5	20359.8	16757.1	18335.6	18278.6	16711.3	25470.9	25148.6	23386.9	-	-
Lmqn001932	C28H36O13	Syringaresinol-4'-O-glucoside; Acanthoside B	Lignans and Coumarins	Lignans	7374-79-0	72784.7	74267.6	187299	207912	210442	216011	189715	217732	148503	C10890	-
Lhyp111010	C15H8O7	Demethylwedelolactone*	Lignans and Coumarins	Coumarins	6468-55-9	93482.9	130005	100371	121382	92271.3	97124.9	113687	93466	120050	-	-
Qmzp101901	C21H26O13	Zanthoxyloside*	Lignans and Coumarins	Coumarins	-	82738.4	94341.2	106013	406191	457527	343866	766940	758322	511451	-	-
Zmcp102703	C26H32O11	saikolignanoside D*	Lignans and Coumarins	Lignans	-	1.17384e+07	1.22437e+07	1.17406e+07	1.02506e+07	1.16315e+07	1.10717e+07	1.33476e+07	1.20164e+07	1.06933e+07	-	-
MW0137868	C15H16O9	Daphnin*	Lignans and Coumarins	Coumarins	486-55-5	2.0307e+06	2.2012e+06	2.04471e+06	1.57709e+07	1.4523e+07	1.62061e+07	1.44072e+07	1.42309e+07	1.46471e+07	C01421	-
Walp003030	C22H28O14	Isofraxidin 7-O-Apiosylglucoside*	Lignans and Coumarins	Coumarins	-	242366	181865	208552	1.9226e+06	1.6443e+06	1.45818e+06	2.31199e+06	1.72465e+06	2.56626e+06	-	-
MWSmce221	C10H8O4	5,7-Dihydroxy-4-methylcoumarin	Lignans and Coumarins	Coumarins	2107-76-8	83539.7	94567.9	78085.9	179278	191098	149077	207505	121542	137587	-	-
Lacp004697	C20H24O9	Columbianetin Glucopyranoside	Lignans and Coumarins	Coumarins	55836-35-6	319898	278488	330251	217505	102938	167505	123076	164420	197739	-	-
Cmsp003083	C26H32O11	Dehydrodiconiferyl alcohol-4-O-glucoside*	Lignans and Coumarins	Lignans	107870-88-2	1.15976e+07	1.12703e+07	1.15454e+07	9.70493e+06	1.2096e+07	1.15756e+07	1.3922e+07	1.27059e+07	1.32183e+07	-	-
Zmbp004146	C20H24O9	Praeroside IV*	Lignans and Coumarins	Coumarins	-	1.07045e+06	1.06879e+06	982206	248071	284756	226918	518264	458639	454068	-	-
Hmgn004693	C20H20O7	8-Hydroxy-α-conidendrin	Lignans and Coumarins	Lignans	-	6890.32	9003.72	7532.4	28235.6	31220.9	28376.4	27633.9	22454.8	29457.6	-	-
Lbhp011923	C17H20O10	Mandshurin	Lignans and Coumarins	Coumarins	32451-87-9	29189.3	25005	56468.9	31182.5	75643.4	55403.7	73512.9	41204	59596.8	-	-
Cmqn003939	C34H46O18	Syringaresinol-4,4'-O-bis-β-D-glucoside; Liriodendrin	Lignans and Coumarins	Lignans	573-44-4	181076	204397	210572	124590	102513	144897	96869.1	122679	94882.6	-	-
pmp000284	C11H10O5	Fraxidin (8-Hydroxy-6,7-dimethoxycoumarin)	Lignans and Coumarins	Coumarins	525-21-3	33729.1	35767.5	26157.7	25293.2	28781.2	47505	34640.6	26422.6	25622.7	C17479	-
Zmdn003480	C26H34O12	Cycloolivil-6-O-glucoside	Lignans and Coumarins	Lignans	-	150181	173438	128224	99014.5	86389	106988	85822.5	227597	72983.9	-	-
HX1376	C14H12O4	clematichinenol	Lignans and Coumarins	Coumarins	-	183603	270005	320005	496734	457649	466160	4.36619e+06	4.09406e+06	3.83045e+06	-	-
Lbhp011913	C19H20O13	Malonyl fraxin	Lignans and Coumarins	Coumarins	-	44255.7	59062.7	44030.2	1117505	1097505	447565	904894	795791	1460005	-	-
Lhqp101806	C17H20O10	Eleutheroside B1	Lignans and Coumarins	Coumarins	16845-16-2	938142	1.16316e+06	1.16482e+06	2977470	3178480	1.63448e+06	1.64959e+06	1.63359e+06	3255870	-	-
MW0133725	C12H10O4	4-Methylumbelliferyl acetate	Lignans and Coumarins	Coumarins	2747-05-9	1.22798e+07	37124945	31943530	2.0682e+07	1.48391e+07	1.10036e+07	7553830	13910000	9.16029e+06	C03837	-
pmb0865	C26H48NO7P	LysoPC 18:3(2n isomer)	Lipids	LPC	-	1.95115e+06	2.56196e+06	1.70048e+06	2.60263e+07	2.81321e+07	2.46666e+07	3.54806e+07	3.7428e+07	3.53241e+07	-	-
pmb2791	C18H30O4	9-Hydroperoxy-10E,12,15Z-octadecatrienoic acid	Lipids	Free fatty acids	111004-08-1	18564.5	23158.9	22699.8	21816	26738.6	17109.9	19170.8	15917.6	18488.7	C16321	ko00592,ko01110
Lmhp010515	C25H52NO7P	LysoPC 17:0(2n isomer)	Lipids	LPC	-	14232.9	9529.83	8108.91	49822	42121.7	60375.7	163864	168961	142020	-	-
Lmhp008801	C23H42NO7P	LysoPE 18:3	Lipids	LPE	-	333100	418356	321979	5.53243e+06	5.52112e+06	4.94317e+06	1.10318e+07	1.09222e+07	1.04894e+07	-	-
Lmhp008233	C23H40NO7P	LysoPE 18:4	Lipids	LPE	-	6507.77	7589.63	4975.74	158337	144341	145798	277358	336429	336285	-	-
pmb0874	C23H44NO7P	LysoPE 18:2(2n isomer)	Lipids	LPE	-	5.1964e+06	6.8903e+06	4.72131e+06	3.17207e+07	3.11527e+07	3.19676e+07	3.95265e+07	4.15637e+07	4.19668e+07	-	-
Lmhp008589	C23H42NO7P	LysoPE 18:3(2n isomer)	Lipids	LPE	-	368177	423597	332874	5.50009e+06	6.11828e+06	5.65286e+06	1.11573e+07	1.16301e+07	1.10372e+07	-	-
mws2623	C18H34O2	11-Octadecanoic acid(Vaccenic acid)*	Lipids	Free fatty acids	506-17-2	3.20808e+06	2.4409e+06	2.46805e+06	3.72112e+06	4.29675e+06	3.21623e+06	8.05864e+06	6.05675e+06	7.49361e+06	C21944	-
Lmhp010162	C22H46NO7P	LysoPE 17:0	Lipids	LPE	-	6692.77	5714.9	6275.57	11013.9	9338.23	7676.19	10687.5	8497.59	8602.54	-	-
Lmhp011388	C21H36O4	2-α-Linolenoyl-glycerol	Lipids	Glycerol ester	55268-58-1	42187.7	45385.6	26826.3	175444	158946	177799	203510	194908	227587	-	-
Walp007738	C16H33NO3	14-Amino-15-hydroxy-11-methylpentadecanoic acid	Lipids	Sphingolipids	-	68532.9	31023.2	53108.7	76225.6	94007.9	93052.8	39260.5	37627.3	35303.4	-	-
pmd0153	C19H39O7P	LysoPA 16:0	Lipids	Glycerol ester	22002-85-3	54965	27268.5	22294.6	101964	99168.5	103209	267966	274391	286213	C04036	-
Waln010743	C28H54NO9P	1-(2,3-dihydroxypropoxy)-3-(((2-(dimethylamino)ethoxy)(hydroxy)phosphoryl)oxy)propan-2-yl (11Z,14Z)-octadeca-11,14-dienoate	Lipids	LPE	-	2.58914e+06	3.67956e+06	2.32222e+06	2.01089e+07	2.06397e+07	1.90996e+07	1.81034e+07	2.01679e+07	2.03441e+07	-	-
pmp001251	C26H50NO7P	LysoPC 18:2(2n isomer)	Lipids	LPC	-	111393	174392	108382	972590	1.04916e+06	926477	862300	1.02679e+06	957975	-	-
pmb0881	C23H44NO7P	LysoPE 18:2	Lipids	LPE	-	5.4647e+06	7.10278e+06	4.95695e+06	3.15671e+07	3.20253e+07	3.15003e+07	3.96522e+07	4.22427e+07	4.08115e+07	-	-
mws0396	C18H34O2	Elaidic Acid*	Lipids	Free fatty acids	112-79-8	3.15675e+06	2.4932e+06	2.45383e+06	3.92333e+06	4.47794e+06	3.19137e+06	7.66193e+06	5.98514e+06	7.57936e+06	C01712	-
Lmyn012331	C18H34O2	Petroselinic acid*	Lipids	Free fatty acids	593-39-5	3.15675e+06	2.4932e+06	2.45383e+06	3.92333e+06	4.47794e+06	3.19137e+06	7.66193e+06	5.98514e+06	7.57936e+06	C08363	-
pmb0855	C24H50NO7P	LysoPC 16:0	Lipids	LPC	17364-16-8	1.18124e+07	1.20109e+07	1.20767e+07	3.44194e+07	33948729	3.51549e+07	6.13459e+07	5.82077e+07	5.98662e+07	-	-
Yalp008047	C19H30O2	Methyl 12-phenyldodecanoate	Lipids	Free fatty acids	38795-65-2	389960	591527	376812	1.13166e+06	1.12121e+06	1.08907e+06	893639	1.0612e+06	993709	-	-
Walp007043	C16H35NO2	2-Aminohexadecane-1,4-diol	Lipids	Sphingolipids	-	1.33929e+07	1.23725e+07	9.90616e+06	1.41851e+07	1.39705e+07	1.00182e+07	8.5243e+06	8.27009e+06	7.66683e+06	-	-
MWS0552	C15H28O2	Cis-10-Pentadecenoic Acid(C15:1)	Lipids	Free fatty acids	84743-29-3	348449	324775	347360	448786	524847	578664	863255	1.08036e+06	963324	-	-
pmd0160	C21H44NO7P	LysoPE 16:0(2n isomer)	Lipids	LPE	-	899423	924025	874446	2.76117e+06	2.82209e+06	3.07729e+06	6.50468e+06	5.9806e+06	6.62294e+06	-	-
MEDL00392	C26H52NO7P	1-(9Z-octadecenoyl)-sn-glycero-3-phosphocholine	Lipids	LPC	19420-56-5	168029	199748	170057	964775	1.34318e+06	1.14429e+06	1.64065e+06	1.89875e+06	1.92739e+06	-	-
Waln010192	C28H52NO9P	2-(2,3-dihydroxypropoxy)-3-(((2-(dimethylamino)ethoxy)(hydroxy)phosphoryl)oxy)propyl (8E,11Z,14Z)-octadeca-8,11,14-trienoate	Lipids	LPE	-	164048	207721	150236	2.65595e+06	2.87442e+06	2.27806e+06	3.6151e+06	4.17854e+06	3.94048e+06	-	-
Walp006011	C14H31NO2	2-Aminotetradecane-1,4-diol	Lipids	Sphingolipids	-	135077	115180	248327	100305	160342	152231	111829	95957.4	89178.4	-	-
Lmbn005287	C18H32O4	7S,8S-DiHODE; (9Z,12Z)-(7S,8S)-Dihydroxyoctadeca-9,12-dienoic acid*	Lipids	Free fatty acids	143288-65-7	9772.58	9633.49	10061.9	11793.9	15555.8	13334	14178.3	13615.5	14255.6	C07354	ko00591
Walp007190	C20H43NO4	2-AminoicoSane-1,5,7,19-tetraol	Lipids	Sphingolipids	-	3.46244e+06	3.21593e+06	2.27887e+06	3.47854e+06	2.99925e+06	2.54068e+06	2.04975e+06	2.041e+06	1.88248e+06	-	-
Lmhp008763	C21H42NO7P	LysoPE 16:1(2n isomer)	Lipids	LPE	-	16859.3	10700.1	18421.7	338710	510135	163131	94829.4	113243	93008	-	-
pmb0854	C26H48NO7P	LysoPC 18:3	Lipids	LPC	-	2.14234e+06	2.6272e+06	1.99373e+06	2.71313e+07	2.9449e+07	2.49923e+07	3.7556e+07	4.62249e+07	3.89441e+07	-	-
pmp001264	C16H35NO2	Hexadecylsphingosine	Lipids	Sphingolipids	-	7.88388e+06	7.27564e+06	5.79317e+06	7.39219e+06	7.91118e+06	5.99636e+06	5.06681e+06	4.9224e+06	4.54305e+06	-	-
Lmbn007891	C18H34O4	Hydroxy ricinoleic acid	Lipids	Free fatty acids	-	18399.3	19542.7	19247.9	21878.5	21575.7	18211.3	49463.4	55868.1	46494.6	-	-
Lmbn005369	C18H32O3	13(S)-HODE;13(S)-Hydroxyoctadeca-9Z,11E-dienoic acid*	Lipids	Free fatty acids	10219-69-9	230712	254990	250903	203664	225510	204652	236095	255305	237585	C14762	ko00591
Zmpn003368	C18H30O3	13S-Hydroxy-9Z,11E,15Z-octadecatrienoic acid	Lipids	Free fatty acids	87984-82-5	56364.5	68973	64351.8	109121	99617.8	97656.1	106374	117774	104065	C16316	ko00592
Lmbn003970	C18H34O5	9,12,13-TriHOME; 9(S),12(S),13(S)-Trihydroxy-10(E)-octadecenoic acid	Lipids	Free fatty acids	97134-11-7	138828	156945	141822	105275	106698	101005	152466	161046	144354	C14833	ko00591
MWS1816	C11H20O2	10-Undecenoic acid	Lipids	Free fatty acids	112-38-9	48383	43448.9	43137.8	42434	43896.8	40736.4	41190.5	41085.3	43854.9	C13910	-
mws0752	C11H22O2	Undecylic Acid	Lipids	Free fatty acids	112-37-8	2.74487e+06	2.87087e+06	2.77146e+06	3.33412e+06	3.0837e+06	3.0531e+06	3.64881e+06	3.42788e+06	3.4786e+06	C17715	-
Zmyn005026	C18H36O2	16-Methylheptadecanoic acid	Lipids	Free fatty acids	2724-58-5	4.61022e+07	4.94209e+07	5.19419e+07	63732547	5.14351e+07	5.50755e+07	4.97798e+07	4.48397e+07	1.44521e+07	C20356	-
pmb1650	C18H30O2	Octadeca-11E,13E,15Z-trienoic acid	Lipids	Free fatty acids	25575-00-2	1.3774e+06	1.29815e+06	1.33904e+06	1.42586e+06	1.52868e+06	1.44674e+06	2.58399e+06	2.47149e+06	2.58964e+06	-	-
Waln011009	C28H54NO9P	2-(2,3-dihydroxypropoxy)-3-(((2-(dimethylamino)ethoxy)(hydroxy)phosphoryl)oxy)propyl (11Z,14Z)-octadeca-11,14-dienoate	Lipids	LPE	-	2.5401e+06	3.58655e+06	2.23396e+06	1.97172e+07	2.00398e+07	1.83525e+07	1.77649e+07	2.0633e+07	1.93456e+07	-	-
MWSHC20163	C16H32O2	Cetostearic acid	Lipids	Free fatty acids	-	3.44574e+07	3.17675e+07	2.92085e+07	3.82089e+07	3.83587e+07	3.52332e+07	3.81521e+07	2.62194e+07	2.8902e+07	-	-
pmb2406	C25H52NO7P	LysoPC 17:0	Lipids	LPC	50930-23-9	114261	119342	124290	540446	508740	524599	1.63891e+06	1.47965e+06	1.6157e+06	-	-
Walp004752	C12H27NO2	2-Aminododecane-1,4-diol	Lipids	Sphingolipids	-	120419	117276	143688	103541	98212.2	122409	145418	78230.4	69801.3	-	-
mws0367	C18H30O2	α-Linolenic Acid	Lipids	Free fatty acids	463-40-1	6.21608e+06	8.4249e+06	5.33145e+06	2.32815e+07	2.60548e+07	2.91641e+07	3.91466e+07	4.26135e+07	4.19038e+07	C06427	ko00592,ko01040,ko01100,ko01110
MWSmce689	C19H32O2	Methyl linolenate	Lipids	Free fatty acids	301-00-8	299010	501477	306527	267406	394179	301759	338057	384420	317986	-	-
pmb0856	C23H46NO7P	LysoPE 18:1(2n isomer)	Lipids	LPE	-	82797.7	105174	81239.2	418711	491097	361692	622818	604879	632316	-	-
pmb0864	C19H40NO7P	LysoPE 14:0	Lipids	LPE	-	4118.85	3774.06	3559.85	6092.67	9561.12	9148.31	23023	18095.3	13295.3	-	-
MW0015455	C18H32O3	(10E,12Z)-9-HODE	Lipids	Free fatty acids	98524-19-7	649568	705984	709799	724690	840112	801614	1.11945e+06	1.17097e+06	1.09945e+06	-	-
mws0120	C8H20NO6P	Choline Alfoscerate	Lipids	PC	28319-77-9	223888	182536	194704	321226	312303	336667	408054	446181	361003	C00670	ko00564,ko00565
pmb2221	C18H39NO3	4-Hydroxysphinganine	Lipids	Sphingolipids	554-62-1	206436	207160	191794	565789	430518	569198	1.25557e+06	1.20163e+06	1.06103e+06	C12144	ko00600,ko01100
mws0371	C22H32O2	Cis-4,7,10,13,16,19-Docosahexaenoic Acid	Lipids	Free fatty acids	6217-54-5	15038.5	14148.8	10266.2	16828	19076.8	15596.7	26257.1	24855.5	26472.6	C06429	ko01040
Hmyn006303	C27H47O12P	LysoPI 18:3	Lipids	Glycerol ester	-	25862.1	38701.3	25322.2	129425	118379	118960	213411	235264	233324	-	-
Lmhp010514	C25H48NO7P	LysoPE 20:2(2n isomer)	Lipids	LPE	-	45449	45818	44855.2	119822	114378	110541	140072	122360	126961	-	-
MWSmce692	C18H30O2	γ-Linolenic Acid	Lipids	Free fatty acids	506-26-3	33764	43630.1	29275.6	123651	163367	180507	268877	311453	311488	C06426	ko00591,ko01040,ko01100
pmb0889	C18H30O2	Punicic acid (9Z,11E,13Z-octadecatrienoic acid)	Lipids	Free fatty acids	544-72-9	536553	550458	577512	942767	991863	937295	2.11191e+06	2.16575e+06	1.92749e+06	C08364	-
MWS1900	C11H20O4	Undecanedioic acid	Lipids	Free fatty acids	1852-04-6	18650.1	22341.6	18909.8	32894.9	27980	29398.6	59179.8	57885.4	61511	-	-
pmp001281	C26H52NO7P	LysoPC 18:1	Lipids	LPC	-	2.86845e+06	3.97122e+06	2.89821e+06	1.64128e+07	1.84613e+07	1.55533e+07	2.10372e+07	2.41535e+07	2.28842e+07	-	-
Waln011704	C28H56NO9P	1-(2,3-dihydroxypropoxy)-3-(((2-(dimethylamino)ethoxy)(hydroxy)phosphoryl)oxy)propan-2-yl (Z)-14-Octadecenoic Acid	Lipids	LPE	-	97467	133373	84423.1	710390	763624	657390	1.00621e+06	1.13071e+06	1.11812e+06	-	-
pmd0132	C24H50NO7P	LysoPC 16:0(2n isomer)	Lipids	LPC	-	1.16327e+07	1.14431e+07	1.15026e+07	3.28948e+07	3.31198e+07	3.39879e+07	5.82255e+07	5.67181e+07	5.78185e+07	-	-
Hmqp006235	C26H46NO7P	LysoPC 18:4	Lipids	LPC	-	261513	371270	252605	5.12651e+06	5.36463e+06	4.91452e+06	5.22732e+06	6.18478e+06	5.65918e+06	-	-
pmb0876	C21H44NO7P	LysoPE 16:0	Lipids	LPE	53862-35-4	986553	1.00181e+06	746079	2.2802e+06	2.79571e+06	3.02451e+06	6.50701e+06	5.73694e+06	5.88697e+06	-	-
MW0055437	C18H34O4	Octadecanedioic acid	Lipids	Free fatty acids	871-70-5	9888.74	8680.77	10417.7	14624.1	16669	16946.4	50062.8	50560.8	52748.3	-	-
Wagn011658	C31H58O14	1-Palmitoyl-Sn-Glycerol 3-O-Diglucoside	Lipids	Glycerol ester	-	651208	784594	542402	1.31121e+06	1.06995e+06	1.26127e+06	1.29477e+06	1.65354e+06	1.5838e+06	-	-
Zmyn005384	C18H36O3	2R-Hydroxyoctadecanoic Acid*	Lipids	Free fatty acids	26633-48-7	33831.9	32936	31664.1	31977.2	31890.6	32469.5	30013.4	27216	30077.2	C03042	-
Lmhp010190	C26H52NO7P	LysoPC 18:1(2n isomer)	Lipids	LPC	-	2.77025e+06	4.05405e+06	2.77809e+06	1.68958e+07	1.92484e+07	1.52908e+07	2.0515e+07	2.29385e+07	2.30733e+07	-	-
Wafn011571	C18H32O3	alpha-Hydroxylinoleic acid*	Lipids	Free fatty acids	57818-44-7	331205	376338	364581	309580	355729	301823	364590	401802	335279	-	-
Waln009920	C28H52NO9P	1-(2,3-dihydroxypropoxy)-3-(((2-(dimethylamino)ethoxy)(hydroxy)phosphoryl)oxy)propan-2-yl (8E,11Z,14Z)-octadeca-8,11,14-trienoate	Lipids	LPE	-	185560	221873	165055	2.65625e+06	2.74858e+06	2.52515e+06	4.06443e+06	4.65199e+06	4.16643e+06	-	-
MEDP1341	C26H50NO7P	1-(9Z,12Z-octadecadienoyl)-sn-glycero-3-phosphocholine	Lipids	LPC	22252-07-9	2.58316e+06	3.6611e+06	2.30942e+06	1.91902e+07	2.107e+07	1.84489e+07	1.75982e+07	2.08183e+07	1.99961e+07	-	-
pmb2640	C12H24O2	Dodecanoic acid (Lauric acid)	Lipids	Free fatty acids	143-07-7	494656	472830	505403	361736	366144	391117	404206	402433	387232	C02679	ko00061,ko01100,ko01110
Lmqn008288	C18H36O3	3-Hydroxyoctadecanoic Acid	Lipids	Free fatty acids	45261-96-9	117979	96929.6	115487	89125.2	290791	77855.9	850241	941761	854219	-	-
Lmbn005443	C18H30O3	13-KODE; (9Z,11E)-13-Oxooctadeca-9,11-dienoic acid*	Lipids	Free fatty acids	54739-30-9	3845.19	3774.92	3582.13	8617.25	7993.62	7121.11	24211.7	27561.3	28465.3	C14765	ko00591
pmb1574	C18H28O2	9,12-Octadecadien-6-Ynoic Acid	Lipids	Free fatty acids	61481-29-6	118408	122382	130203	1.04198e+06	1.05656e+06	1.02982e+06	2.62097e+06	2.86735e+06	2.748e+06	-	-
pmb0883	C23H48NO7P	LysoPE 18:0	Lipids	LPE	69747-55-3	26512.2	20366.6	19487.6	82611.7	85772.4	89455.5	282585	268760	256913	-	-
Zmgn005057	C18H34O3	9,10-Epoxyoctadecanoic Acid	Lipids	Free fatty acids	2443-39-2	354688	386172	315540	261915	266441	245674	360965	286285	300544	C19418	ko00073
MWS80006	C18H32O4	9-Hydroperoxy-9Z,11E-Octadecadienoic Acid	Lipids	Free fatty acids	-	127484	117814	137606	177721	170502	173689	188358	189243	199111	-	-
MWS2430	C15H30O2	13-methylmyristic acid	Lipids	Free fatty acids	2485-71-4	759181	569078	786524	537682	583167	611451	719479	563886	650496	-	-
Rfmb091	C18H32O3	9S-Hydroxy-10E,12Z-octadecadienoic acid*	Lipids	Free fatty acids	15514-85-9	277910	324283	298460	239197	277750	255799	265632	300630	266867	C14767	ko00591
Lmhp112042	C21H38O4	1-Linoleoylglycerol*	Lipids	Glycerol ester	2277-28-3	40711.4	41867.8	40816.5	62108.1	74421.3	79808.8	63363.3	62291.6	61671.1	-	-
MEDP1345	C26H48NO7P	LysoPC(18:3(9Z,12Z,15Z))	Lipids	LPC	-	239002	276453	196164	3.32333e+06	3.48462e+06	2.97927e+06	4.92607e+06	5.45588e+06	5.19633e+06	-	-
pmb2319	C23H48NO7P	LysoPC 15:0	Lipids	LPC	108273-89-8	159141	161456	183326	535765	530770	512747	1.27854e+06	1.21639e+06	1.33398e+06	-	-
mws1488	C16H32O2	Palmitic acid	Lipids	Free fatty acids	57-10-3	52875.1	45540.8	43762.5	55414.3	59405.4	49342.5	56732.8	37797.8	41697.1	C00249	ko00061,ko00062,ko00071,ko00073,ko01040,ko01100,ko01212
mws0289	C23H46NO7P	LysoPE 18:1	Lipids	LPE	89576-29-4	68066.3	93970	70171.2	82824.8	125369	234807	298044	407020	451476	-	-
Lmhp008833	C24H48NO7P	LysoPC 16:1(2n isomer)	Lipids	LPC	-	160752	29176.4	191460	1.09759e+06	1.40988e+06	689471	493670	670378	579003	-	-
pmf0297	C20H42O	1-Eicosanol	Lipids	Free fatty acids	629-96-9	75201.3	76159.7	74189.2	118266	129335	117840	159275	163209	162981	-	-
Zmyn004714	C18H34O3	Ricinoleic acid	Lipids	Free fatty acids	141-22-0	68908.2	73633	69466.6	111856	123798	117431	161328	162404	164988	C08365	-
Lmhp010757	C25H48NO7P	LysoPE 20:2	Lipids	LPE	-	53407.2	43819.7	42233.7	105319	103609	110589	124285	108048	129553	-	-
Lmhp007840	C27H52NO7P	LysoPC 19:2	Lipids	LPC	-	66923.7	47191.2	48139.2	45690.9	49056.1	39500.6	35360.5	30434.9	23189.5	-	-
Lmbn005487	C18H34O4	12,13-DHOME; (9Z)-12,13-Dihydroxyoctadec-9-enoic acid	Lipids	Free fatty acids	263399-35-5	18325.1	15939.9	14453.6	28126.9	26816.8	26621.6	82816.5	84512.5	80187.1	C14829	ko00591
Zadn009075	C18H32O4	Hydroperoxylinoleic acid	Lipids	Free fatty acids	34444-18-3	5372.94	8015.23	4059.8	17698.2	19837.2	18083.6	103588	117219	109450	-	-
MW0012936	C23H42O5	1-Oleoyl-2-acetyl-sn-glycerol	Lipids	Glycerol ester	86390-77-4	190652	168829	206447	241398	201668	238224	110274	103498	119545	-	-
pmp001270	C24H48NO7P	LysoPC 16:1	Lipids	LPC	76790-27-7	77134.2	144408	80975.2	1.1234e+06	1.44183e+06	658887	432479	678938	567259	-	-
Lmhp007836	C21H38NO7P	LysoPE 16:3	Lipids	LPE	-	2397.12	2475.01	4054.67	12370.4	15490	10028.9	25630.6	26738.6	27379.6	-	-
Lmhp007598	C27H52NO7P	LysoPC 19:2(2n isomer)	Lipids	LPC	-	351268	314950	326091	199297	312606	245329	103368	155443	107825	-	-
Zmyn004676	C18H30O3	17-Hydroxylinolenic acid	Lipids	Free fatty acids	-	123491	147513	140279	87027.6	109244	79251.2	139918	143032	131770	C16346	ko00592
pmb0863	C24H46NO7P	LysoPC 16:2(2n isomer)	Lipids	LPC	-	23089.4	26638.6	18790.5	124333	132680	111794	117282	141609	131814	-	-
Lmyn007883	C16H32O4	9,16-Dihydroxypalmitic acid	Lipids	Free fatty acids	38076-49-2	123252	136458	125388	93959.8	92603.4	98686.1	80790.1	85535.1	73331.4	-	-
Walp007095	C14H31NO	2-Amino-7-methyltridecan-1-ol	Lipids	Sphingolipids	-	154064	94382.2	148012	106723	192103	186450	51843.6	53661.1	80449.2	-	-
Lmhp010908	C27H54NO7P	LysoPC 19:1	Lipids	LPC	-	43157	54880.3	39905	215997	222078	186587	304415	294772	297310	-	-
mws0397	C20H30O2	Cis-5,8,11,14,17-Eicosapentaenoic Acid	Lipids	Free fatty acids	10417-94-4	73679.2	81205	64014.5	4710.07	10693.2	12311.1	15876.7	15368.8	15637	C06428	ko01040
Waln011524	C26H54NO9P	1-(2,3-dihydroxypropoxy)-3-(((2-(dimethylamino)ethoxy)(hydroxy)phosphoryl)oxy)propan-2-yl palmitate	Lipids	LPE	-	661107	668347	634836	2.90963e+06	3.02365e+06	2.92352e+06	7.42478e+06	6.82523e+06	7.15956e+06	-	-
Lmxp010913	C35H66NO9P	1-(9Z-Octadecenoyl)-2-(9-oxo-nonanoyl)-sn-glycero-3-phosphocholine	Lipids	Glycerol ester	-	148014	170031	128145	269826	259204	233670	126306	88073.8	131724	-	-
Rfmb087	C18H32O4	9-Hydroxy-13-oxo-10-octadecenoic Acid	Lipids	Free fatty acids	-	44852.9	46436.9	41633.3	43113.3	47387.3	48421.3	126018	125365	117535	-	-
Zmyn004732	C18H30O3	2R-hydroxy-9Z,12Z,15Z-octadecatrienoic acid	Lipids	Free fatty acids	-	42146.3	47050.2	41197.1	54884.5	54568.5	51906.8	75689	109522	78413.2	C16342	ko00592
mws0359	C15H30O2	Pentadecanoic Acid	Lipids	Free fatty acids	1002-84-2	778902	656082	890048	559779	649911	626025	750363	570956	752905	C16537	-
pmd0130	C22H46NO7P	LysoPC 14:0	Lipids	LPC	20559-16-4	29095.1	30444.5	28156.7	73194.6	67993	81386.5	183248	173488	153958	-	-
pmn001606	C20H38O2	Eicosenoic acid	Lipids	Free fatty acids	26764-41-0	6.38905e+06	6.34605e+06	6.12152e+06	2.98881e+06	3.43004e+06	3.01854e+06	3.76253e+06	3.96272e+06	3.92904e+06	C16526	ko01040
Hmqn004825	C18H30O3	Rabdosia acid A*	Lipids	Free fatty acids	-	10877.5	10298.3	8882.5	13620.1	14067.4	13161.9	8981.95	13006.4	12310.1	-	-
Lmhp011562	C21H36O4	1-α-Linolenoyl-glycerol	Lipids	Glycerol ester	-	35956	40514.9	35255.5	172929	160355	191412	215601	186748	216709	-	-
Lmbn005662	C18H32O3	9(10)-EpOME;(9R,10S)-(12Z)-9,10-Epoxyoctadecenoic acid	Lipids	Free fatty acids	16833-56-0	57946.4	68956.3	74047.9	26229.7	35238.7	27368.7	40840.2	41258	37149.1	C14825	ko00591,ko01100
MWS5231	C13H24O4	Tridecanedioic acid	Lipids	Free fatty acids	505-52-2	43557.1	56445	51099.3	47494.7	50971.9	49119.3	74457.4	74209.2	74457.4	-	-
mws0361	C16H30O2	Palmitoleic Acid	Lipids	Free fatty acids	373-49-9	50142.1	41950.8	59828.1	52274.4	43667.9	46822.4	61232.3	43152.2	66690.4	C08362	ko00061,ko01100
Walp007192	C22H47NO5	2-aminodocoSane-1,6,19,20,21-pentaol	Lipids	Sphingolipids	-	799325	681172	322052	1.01836e+06	662873	541471	366010	460640	388797	-	-
MW0011871	C15H28O5	1,2-Dihexanoyl-sn-glycerol	Lipids	Glycerol ester	30403-47-5	23651.5	29494.8	36413.7	217828	231030	220234	863795	866504	840895	-	-
pmd0147	C28H54NO7P	LysoPC 20:2	Lipids	LPC	-	142334	135172	116246	337247	291257	347510	645663	553047	628463	-	-
Wacn005438	C21H38O8	Hydroxypentadecenoic acid glucoside	Lipids	Free fatty acids	-	186323	198272	215152	78957.9	104538	90486.2	9	9	9	-	-
Lmyn005812	C33H56O14	Gingerglycolipid A	Lipids	Glycerol ester	145937-22-0	1.28473e+06	1.61385e+06	1.1456e+06	6.36562e+06	6.99343e+06	6.5798e+06	8.45649e+06	9.99524e+06	1.02172e+07	-	-
Lmhp008718	C25H48NO7P	LysoPC 17:2	Lipids	LPC	-	32607.1	46642.8	25816.9	619851	635261	507789	547835	661806	599083	-	-
pmb2799	C18H32O3	12,13-Epoxy-9-Octadecenoic Acid	Lipids	Free fatty acids	6799-85-5	14554	17512.6	17212.2	12133	18209.3	17606.2	29828.1	27586.2	15814.4	C14826	ko00591,ko01100
pmf0293	C18H38O	1-Octadecanol	Lipids	Free fatty acids	112-92-5	182272	176148	175384	155773	171462	176907	175109	172423	166557	-	-
Hmyn007168	C22H45O9P	LysoPG 16:0	Lipids	Glycerol ester	-	620642	1.04384e+06	831588	1.43705e+06	1.23192e+06	1.5753e+06	2.21672e+06	3.04868e+06	2.75288e+06	-	-
Lmhp009590	C25H50NO7P	LysoPC 17:1	Lipids	LPC	-	48301.3	61770.3	46535.4	470589	483867	436651	557598	713394	624104	-	-
Waln011222	C26H54NO9P	2-(2,3-dihydroxypropoxy)-3-(((2-(dimethylamino)ethoxy)(hydroxy)phosphoryl)oxy)propyl palmitate	Lipids	LPE	-	40528.7	40760.5	39831.4	214661	231922	221287	601726	619627	625120	-	-
MWS5235	C18H36O3	12-Hydroxyoctadecanoic acid	Lipids	Free fatty acids	106-14-9	3864.96	7006.18	8130.04	27946.9	27041.5	28571.5	65489.6	65869.3	68055.6	-	-
Lmhp009890	C28H52NO7P	LysoPC 20:3	Lipids	LPC	1199257-41-4	28259.9	31552.4	29719.1	70579.6	69374.2	72664	214646	185627	190465	-	-
Lmyn006011	C33H58O14	Gingerglycolipid B	Lipids	Glycerol ester	88168-90-5	111839	130167	96217	288355	261187	296678	419070	548573	464003	-	-
MWSslk132	C16H30O4	Hexadecanedioic acid	Lipids	Free fatty acids	505-54-4	31107.2	30446.7	30498.4	30965.4	35922.4	36766	71244.9	67263	65986.6	C19615	ko00073,ko01100
MWSslk133	C14H26O4	1,14-Tetradecanedioic Acid	Lipids	Free fatty acids	821-38-5	22515.3	21219.2	20754.9	26394	31556.6	27899.5	67354.6	64548.2	57879	-	-
pmb2804	C18H32O4	13S-Hydroperoxy-9Z,11E-octadecadienoic acid	Lipids	Free fatty acids	33964-75-9	141964	142207	139208	170180	170494	175932	226974	244226	233297	C04717	ko00591,ko01100
Lmhp012042	C21H38O4	2-Linoleoylglycerol*	Lipids	Glycerol ester	3443-82-1	55703.4	57862.4	49784.5	132299	144575	137675	99051.9	102038	88751.1	-	-
Wagn012030	C31H58O14	2-Palmitoyl-Sn-Glycerol 3-O-Diglucoside	Lipids	Glycerol ester	-	633051	720491	536901	1.30934e+06	1.22159e+06	1.17866e+06	1.38393e+06	1.55731e+06	1.46524e+06	-	-
pme2827	C16H32O	Palmitaldehyde	Lipids	Free fatty acids	629-80-1	9.83301e+06	1.20556e+07	1.4038e+07	1.62496e+07	1.55899e+07	1.6378e+07	1.51995e+07	1.4898e+07	1.326e+07	C00517	ko00071
Lmhp009464	C22H44NO7P	LysoPE 17:1(2n isomer)	Lipids	LPE	-	2368.28	2799.58	2846.2	16976.6	18255.9	17366.7	40804.8	32582.6	32669.1	-	-
Lmbn004685	C18H32O4	5S,8R-DiHODE; (5S,8R,9Z,12Z)-5,8-Dihydroxyoctadeca-9,12-dienoate	Lipids	Free fatty acids	-	8694.4	6675.24	5830.09	25697.9	24699.6	27030.1	174459	176222	167581	C20186	ko00591
Lmbn004240	C18H34O5	9,10-Dihydroxy-12,13-epoxyoctadecanoic acid	Lipids	Free fatty acids	-	62017.5	56493.9	52818.7	25716.7	24279.1	27165.5	49448.7	53388.4	51217.9	C14837	ko00591
Lmhp009129	C23H48NO7P	LysoPC 15:0(2n isomer)	Lipids	LPC	-	160163	152834	168565	531677	473167	528310	1.30982e+06	1.12483e+06	1.13879e+06	-	-
Zmyn004449	C18H30O4	9-Hydroxy-12-oxo-10(E),15(Z)-octadecadienoic acid	Lipids	Free fatty acids	-	5977.21	7505.26	4655.7	8066.1	10638.4	7971.99	14770.6	17839.2	15051.5	C21923	ko00592,ko01110
Hmyn007081	C22H43O9P	LysoPG 16:1	Lipids	Glycerol ester	-	394682	646917	514292	1.18517e+06	999680	1.10612e+06	1.81053e+06	2.75226e+06	2.61082e+06	-	-
pma1303	C24H46NO7P	LysoPC 16:2	Lipids	LPC	-	25220.8	30199.2	24741.5	133201	130292	109166	115709	135105	124722	-	-
Lmhp009773	C27H46O9	1-α-Linolenoyl-glycerol-3-O-glucoside*	Lipids	Glycerol ester	-	10722.7	13813.9	8664.03	40619.1	33602.5	34678.4	46234.8	64395.5	53332.6	-	-
MW0054970	C21H38O4	MG(0:0/18:2(9Z,12Z)/0:0)	Lipids	Glycerol ester	-	92971.8	99483.7	80234.4	227857	227420	231403	148244	181341	156455	-	-
pmd0146	C28H54NO7P	LysoPC 20:2(2n isomer)	Lipids	LPC	-	153521	151897	137930	349406	284489	316676	644969	558107	605901	-	-
Zmjn004133	C18H32O4	9S-Hydroperoxy-10E,12Z-octadecadienoic acid	Lipids	Free fatty acids	5502-91-0	66958.5	91140.9	74272.2	93951.9	105537	94372.9	145065	124135	120920	C14827	ko00591,ko01100
Lmhp009187	C20H42NO7P	LysoPE 15:0	Lipids	LPE	-	27665.2	25922.1	24907.4	71506.6	51850.3	81031.6	159078	156294	155847	-	-
pmb0885	C18H26O3	4-Oxo-9Z,11Z,13E,15E-Octadecatetraenoic Acid	Lipids	Free fatty acids	-	432139	453309	465923	209418	214594	200120	142214	143038	175312	-	-
mws0126	C26H54NO7P	LysoPC 18:0	Lipids	LPC	19420-57-6	562381	568119	474246	2.45496e+06	2.44871e+06	2.17526e+06	7.23378e+06	6.32914e+06	6.6764e+06	-	-
Wafn015217	C20H40O3	Hydroxyicosanoic Acid	Lipids	Free fatty acids	-	23355.4	19668.6	18409.9	35667.1	33160.9	33312.7	64474.5	59263.1	64552	-	-
Hmqn003054	C18H34O5	9,10,11-Trihydroxy-12-octadecenoic acid	Lipids	Free fatty acids	61911-67-9	7400.28	11044.2	10077.8	6974.13	6784.07	8920.74	13724.8	11437.9	14489.3	-	-
Zmzn003953	C18H30O4	13(s)-hydroperoxy-(9z,11e,15z)-octadecatrienoic acid	Lipids	Free fatty acids	67597-26-6	174646	151150	211831	218628	226299	198197	342483	233972	333168	C04785	ko00592,ko01100,ko01110
Lmhp008744	C33H56O14	1-α-Linolenoyl-glycerol-2,3-di-O-glucoside	Lipids	Glycerol ester	-	9632.86	11925.2	6359.5	32945.1	48761.9	36517.9	66978.2	65605.8	59438.1	-	-
MWS4295	C18H36O3	DL-2-hydroxystearic acid*	Lipids	Free fatty acids	629-22-1	26261.4	25807.7	26365.1	25867.7	27374.5	22821.6	25106.9	21135.3	25546.6	-	-
Sazp010264	C45H70O10	Monogalactosyldiacylglycerol	Lipids	Free fatty acids	-	1.12247e+06	1.05587e+06	1.13208e+06	780958	897079	802141	456452	473592	494124	-	-
pmb2786	C18H30O3	9-Hydroxy-10,12,15-octadecatrienoic acid*	Lipids	Free fatty acids	89886-42-0	654.582	2307.48	2382.01	3864.67	4301.75	3273.14	13693.2	13507.2	14029.6	C16326	ko00592
Lmhp009802	C25H46NO7P	LysoPE 20:3(2n isomer)	Lipids	LPE	-	4527.88	3126.5	2385.56	14299.5	14320.2	13622.2	31791.9	29794.9	29304.1	-	-
Zmyn005252	C17H34O3	3-Hydroxy-palmitic acid methyl ester	Lipids	Free fatty acids	51883-36-4	12171.5	14786.2	15316.7	11328.8	13370.1	15393.9	14515.5	11643.3	13839.2	C11849	-
Lmhp008513	C33H56O14	2-α-Linolenoyl-glycerol-1,3-di-O-glucoside	Lipids	Glycerol ester	-	7720.63	14903	15389.9	44983.4	34489.2	45531.5	68887.4	70502.8	90624.9	-	-
pmb2643	C14H26O2	Myristoleic acid	Lipids	Free fatty acids	544-64-9	11171.3	10820.8	9661.04	10836.3	7584.76	9617.9	9796.95	9629.72	9490.08	C08322	-
pmn001691	C18H32O5	9,12,13-Trihydroxy-10,15-octadecadienoic acid	Lipids	Free fatty acids	-	15604.9	16825.1	18253.2	9393.68	10319.4	5483.44	21683.7	22717.8	22872	-	-
pmn001610	C20H36O2	Eicosadienoic acid*	Lipids	Free fatty acids	5598-38-9	56891	46794.9	48771.3	424952	173470	127070	606674	500784	742212	C16525	ko01040
Lmhp008885	C20H42NO7P	LysoPE 15:0(2n isomer)	Lipids	LPE	-	25123.6	18442.7	20642.5	70096.2	66585.7	82164.4	167750	150288	155543	-	-
pmd0136	C26H54NO7P	LysoPC 18:0(2n isomer)	Lipids	LPC	-	543363	578076	503268	2.36338e+06	2.30039e+06	2.51141e+06	6.28474e+06	5.76748e+06	6.04955e+06	-	-
Waln010449	C26H52NO9P	1-(2,3-dihydroxypropoxy)-3-(((2-(dimethylamino)ethoxy)(hydroxy)phosphoryl)oxy)propan-2-yl (E)-hexadec-9-enoate	Lipids	LPE	-	19137.5	12153.8	10052.7	123997	157484	75457	54220.1	83401.1	54270.6	-	-
MWS80007	C18H32O4	13-Hydroperoxy-9Z,11E-octadecadienoic acid*	Lipids	Free fatty acids	23017-93-8	11291.5	9958.81	10115.3	12496.3	14714.6	12233.8	15287.9	17531.8	13172.8	-	-
pmb2787	C18H30O3	9-Oxo-10E,12Z-octadecadienoic acid*	Lipids	Free fatty acids	54232-59-6	22038.2	11027.3	12205.6	13300.7	19874.6	15044.3	17036.1	16428.5	9565.82	C14766	ko00591
MW0053734	C21H44NO7P	Glycerophospho-N-Palmitoyl Ethanolamine	Lipids	PE	100575-09-5	596231	521053	565282	1.83886e+06	1.93415e+06	1.696e+06	3.7879e+06	3.09648e+06	4.62801e+06	-	-
MWSmce549	C17H34O4	1-Monomyristin	Lipids	Glycerol ester	589-68-4	24197.9	28209.7	37336.5	50919.7	51500.6	48232.6	39226.2	39960.2	37990.4	-	-
pmn001694	C18H34O5	9,10,13-Trihydroxy-11-Octadecenoic Acid	Lipids	Free fatty acids	29907-57-1	112507	122237	120682	88834.2	97750.1	82289.3	129876	124134	113385	C14835	ko00591
Walp007137	C20H43NO5	2-AminoicoSane-1,6,18,19,20-pentaol	Lipids	Sphingolipids	-	253355	32368.9	114092	126142	79762.5	58567.8	8920.55	13595.4	169453	-	-
pmp001284	C19H38O4	Monopalmitin	Lipids	Glycerol ester	542-44-9	38607.8	30523.4	54135.8	59243.9	57237	63244.1	42075.8	40438.4	23962.7	-	-
MW0016024	C33H66NO9P	Azelaoyl PAF	Lipids	PA	354583-69-0	928052	1.28764e+06	991177	778448	561616	749213	386999	326058	293418	-	-
YC512118	C18H35NO	Oleamide (9-Octadecenamide)	Lipids	Free fatty acids	301-02-0	82230.7	82997.4	68830.5	28540.5	21944.8	41704.4	37416.7	34162.3	35801.3	C19670	-
Zmyn004548	C18H28O3	12-Oxo-phytodienoic acid	Lipids	Free fatty acids	85551-10-6	18743.5	21652.3	16249.9	19359.6	20693.8	23329.8	28938.9	24041	27272.7	C01226	ko00592,ko01100,ko01110
MWS3083	C20H32O3	15(S)-HETE; 15(S)-Hydroxy-5Z,8Z,11Z,13E-eicosatetraenoic acid	Lipids	Free fatty acids	54845-95-3	107909	103245	78302.8	96853.2	87793.8	79542.2	117896	109334	119017	C04742	ko00590
Walp004906	C14H31NO3	2-Aminotetradecane-1,11,13-triol	Lipids	Sphingolipids	-	66870.3	70898.3	99360.6	54061.4	48518.8	53869.9	39358.1	37484.4	39940.9	-	-
Lmhp009526	C27H46O9	2-α-Linolenoyl-glycerol-1-O-glucoside*	Lipids	Glycerol ester	-	24615.3	18136.5	11998.4	41987.1	29319.8	25784.6	50906.5	58333.4	55494.8	-	-
Lmwp102712	C14H24O2	Goshuyic acid	Lipids	Free fatty acids	39039-37-7	15786.9	195005	242505	790005	740005	407505	195005	370005	612505	-	-
Walp007214	C16H35NO3	2-Aminohexadecane-1,5,6-triol	Lipids	Sphingolipids	-	87761.7	68501.6	50694.5	204287	52308.5	49596.4	16125.7	18478.3	54388.7	-	-
Walp013004	C21H36O3	Glycidyl Linoleate	Lipids	Glycerol ester	24305-63-3	13751.8	12690.3	14647.5	26246.9	27565.8	28852.6	18794.2	21606.5	23010.8	-	-
Lmxn015337	C17H34O2	Methyl palmitate	Lipids	Free fatty acids	112-39-0	3743.96	4149.41	6214.19	2938.4	1499.52	2938.37	3000.06	5733.45	4839.96	C16995	-
pmb2260	C23H46NO7P	LysoPC 15:1	Lipids	LPC	-	11885	9139.4	24059.9	44653.5	46875.4	31672.6	145475	107087	103627	-	-
Lmhp009034	C21H42NO7P	LysoPE 16:1	Lipids	LPE	-	8804.04	8537.43	13559.7	30457.9	37609.5	24838.4	38855.2	28339.4	30729.9	-	-
MW0012222	C17H28O3	12S-HHT	Lipids	Free fatty acids	54397-84-1	1283.03	643.632	884.606	22941.2	20467.1	18294.5	21016.7	19734.4	17974.2	C20388	-
MW0102995	C18H28O9	2-[(1R,2R)-3-oxo-2-[(Z)-5-[3,4,5-trihydroxy-6-(hydroxymethyl)oxan-2-yl]oxypent-2-enyl]cyclopentyl]acetic acid	Lipids	Free fatty acids	-	405871	437735	414513	129143	85230.7	93055.1	101209	129971	115071	-	-
Lmhp010040	C25H46NO7P	LysoPE 20:3	Lipids	LPE	-	2320.86	5160.82	2299.71	15350.6	13178.4	15508.6	29714.7	35347.8	26971.1	-	-
Lmyn006221	C33H60O14	Gingerglycolipid C	Lipids	Glycerol ester	-	6539.23	6048.65	6231.81	14963.1	15529.9	13313.4	14501.7	12071.8	12089.6	-	-
Lmhp011549	C28H56NO7P	LysoPC 20:1	Lipids	LPC	-	21612.6	65332.4	60226.8	116668	130612	106748	242410	251800	165023	-	-
MW0141738	C20H41O7P	1-heptadecanoyl-sn-glycerol 3-phosphate	Lipids	PA	-	12090.1	10637.9	11489.7	17400.4	18081.7	14578.1	19517.1	49119	21351.4	-	-
pmb0296	C21H40O4	1-Oleoyl-Sn-Glycerol	Lipids	Glycerol ester	129784-87-8	10492.3	5970.99	8241.68	21563.2	25437.9	24430.5	21030.4	12449	28363	-	-
MW0056883	C40H80NO8P	Colfosceril palmitate	Lipids	PC	63-89-8	258094	287304	374238	327145	297292	678884	258278	177351	350910	C00157	ko00564,ko00590,ko00591,ko00592,ko01100,ko01110
MWS4525	C6H7N5O	6-O-methylguanine	Nucleotides and derivatives	Nucleotides and derivatives	20535-83-5	8686.62	21416.2	34657.3	180794	195201	164825	810289	835467	785654	-	-
Hmhp001812	C11H15N5O4	2'-O-Methyladenosine	Nucleotides and derivatives	Nucleotides and derivatives	2140-79-6	152676	125606	144538	139994	136198	148538	302265	187895	176845	-	-
pme0033	C5H4N4O	Hypoxanthine	Nucleotides and derivatives	Nucleotides and derivatives	68-94-0	69619.1	54450.2	68823.5	232318	289744	264659	1.10668e+06	1.27931e+06	1.09463e+06	C00262	ko00230,ko01100,ko01232
pme3961	C10H13N5O3	2'-Deoxyadenosine*	Nucleotides and derivatives	Nucleotides and derivatives	958-09-8	367906	370829	350025	439746	387027	373196	588865	597235	553857	C00559	ko00230,ko01100,ko01232,ko02010
pme1194	C9H13N3O4	2'-Deoxycytidine	Nucleotides and derivatives	Nucleotides and derivatives	951-77-9	172204	142830	149901	860401	868848	753341	2.91669e+06	3.0197e+06	2.73119e+06	C00881	ko00240,ko01100,ko01232,ko02010
Zmjp000966	C10H13N5O4	Vidarabine	Nucleotides and derivatives	Nucleotides and derivatives	5536-17-4	2.14028e+06	2.60124e+06	2.52804e+06	1.66794e+06	1.64559e+06	1.59878e+06	884331	995749	999458	-	-
pme1109	C5H5N5O	Guanine	Nucleotides and derivatives	Nucleotides and derivatives	73-40-5	572246	549348	587158	1.15756e+06	1.25606e+06	1.21591e+06	3.1554e+06	3.40926e+06	3.21137e+06	C00242	ko00230,ko01100,ko01232
pme1184	C10H13N5O4	2'-Deoxyguanosine	Nucleotides and derivatives	Nucleotides and derivatives	961-07-9	213108	165521	203448	409906	435703	394184	597226	676302	616742	C00330	ko00230,ko01100,ko01232,ko02010
pme3732	C9H13N3O5	Cytidine	Nucleotides and derivatives	Nucleotides and derivatives	65-46-3	770134	902100	782345	2.97203e+06	2.69497e+06	3.06525e+06	1.28544e+07	1.36342e+07	1.24384e+07	C00475	ko00240,ko01100,ko01232,ko02010
pme1119	C10H12N4O5	Inosine	Nucleotides and derivatives	Nucleotides and derivatives	58-63-9	196125	287324	166861	456923	555626	531218	1.31595e+06	1.32636e+06	1.37661e+06	C00294	ko00230,ko01100,ko01232,ko02010
ML10180524	C9H13N3O5	Cytarabine	Nucleotides and derivatives	Nucleotides and derivatives	147-94-4	1.13033e+06	1.15174e+06	1.14544e+06	4.02526e+06	3.50866e+06	3.82519e+06	1.74541e+07	1.72033e+07	1.6113e+07	C02961	-
pmb0374	C5H5N5	2-Aminopurine	Nucleotides and derivatives	Nucleotides and derivatives	452-06-2	1.07761e+06	1.0518e+06	1.0798e+06	730181	671665	616264	442114	453210	399789	-	-
MW0154492	C21H27N6O18P3	Nicotinate adenine dinucleotide phosphate	Nucleotides and derivatives	Nucleotides and derivatives	5502-96-5	692205	709175	683894	1.10152e+06	1.05909e+06	1.03311e+06	1.5315e+06	1.35724e+06	1.59547e+06	-	-
mws0255	C4H5N3O	Cytosine	Nucleotides and derivatives	Nucleotides and derivatives	71-30-7	131788	168028	117787	403584	379628	456727	1.63985e+06	1.829e+06	1.55501e+06	C00380	ko00240,ko01100,ko01232
pme3337	C14H17N5O8	Succinyladenosine	Nucleotides and derivatives	Nucleotides and derivatives	4542-23-8	521273	511210	620955	1.38502e+06	1.23526e+06	1.05483e+06	4.57367e+06	4.27425e+06	4.57787e+06	-	-
MWSHC2054	C5H5N5	Adenine	Nucleotides and derivatives	Nucleotides and derivatives	73-24-5	470624	441600	486310	585868	565837	614358	847564	856519	772331	C00147	ko00230,ko00908,ko01100,ko01110,ko01232
Zmyp000878	C10H13N5O5	Crotonoside; 2-Hydroxyadenosine	Nucleotides and derivatives	Nucleotides and derivatives	1818-71-9	2.95835e+06	3.38305e+06	3.07291e+06	6.98006e+06	7.05827e+06	7.67072e+06	1.26885e+07	1.43578e+07	1.22776e+07	C08432	-
pmc0281	C15H21N5O8	Ribosyladenosine	Nucleotides and derivatives	Nucleotides and derivatives	-	539040	410753	592515	729204	792465	766629	853734	1.03957e+06	872057	-	-
Wayp001104	C15H21NO8	N-(1-Deoxy-1-fructosyl)Tyrosine	Nucleotides and derivatives	Nucleotides and derivatives	-	45685.2	39892.2	55425	141995	136922	138909	155430	173546	146795	-	-
mws0668	C10H12N4O6	Xanthosine	Nucleotides and derivatives	Nucleotides and derivatives	146-80-5	373350	386235	401626	279914	263102	263063	282294	367384	312100	C01762	ko00230,ko00232,ko01100,ko01110,ko01232,ko02010
pmb0998	C10H14N5O8P	Guanosine 5'-monophosphate	Nucleotides and derivatives	Nucleotides and derivatives	85-32-5	19745.6	13464.7	14668.4	17187.1	13821.7	17191	7630.14	6098.25	12505	C00144	ko00230,ko01100,ko01232
MWSmce295	C9H12N2O6	1-beta-D-Arabinofuranosyluracil	Nucleotides and derivatives	Nucleotides and derivatives	3083-77-0	93294.4	97072.1	117526	182853	174409	168248	603762	565429	587332	C16908	-
pme1173	C5H4N4O	Allopurinol	Nucleotides and derivatives	Nucleotides and derivatives	315-30-0	130151	145981	170889	527854	521045	455813	1.16123e+06	1.15617e+06	1.17653e+06	-	-
pmb0530	C21H27N7O14P2	Nicotinic acid adenine dinucleotide	Nucleotides and derivatives	Nucleotides and derivatives	53-84-9	665885	727926	852868	655505	718733	740357	484266	551065	455480	C00003	ko00190,ko00730,ko00760,ko01100,ko01240
Zmmp002106	C3H9N3O2	4-methyl-1,5,2,3-dioxadiazinan-2-amine	Nucleotides and derivatives	Nucleotides and derivatives	-	9.37297e+06	9.94272e+06	9.9384e+06	1.07231e+07	1.07502e+07	1.10406e+07	8.38812e+06	8.93065e+06	8.39577e+06	-	-
MWS2984	C4H4N6O	8-Azaguanine	Nucleotides and derivatives	Nucleotides and derivatives	134-58-7	106635	77755.1	94154.5	167604	173061	168872	314463	341449	285661	-	-
MWS5083	C17H21N4O9P	Flavin Single Nucleotide(FMN)	Nucleotides and derivatives	Nucleotides and derivatives	6184-17-4	320284	296073	313398	156063	144393	152209	134408	110872	127093	C00061	ko00190,ko00740,ko01100,ko01110,ko01240
Wayn002083	C15H21NO7	N-(1-Deoxy-1-fructosyl)Phenylalanine	Nucleotides and derivatives	Nucleotides and derivatives	-	41692.3	53836.7	45452.3	42884.2	40769.2	44436	133712	133725	141498	-	-
pmb0981	C10H14N5O7P	Adenosine 5'-monophosphate	Nucleotides and derivatives	Nucleotides and derivatives	61-19-8	1.83531e+06	1.67481e+06	1.86261e+06	2.68111e+06	2.68976e+06	2.86912e+06	1.13764e+06	1.12775e+06	1.12754e+06	C00020	ko00230,ko00908,ko01100,ko01110,ko01232,ko01240
pme0230	C10H13N5O4	Adenosine	Nucleotides and derivatives	Nucleotides and derivatives	58-61-7	2.24509e+06	2.51165e+06	2.35418e+06	1.53886e+06	1.68806e+06	1.74092e+06	834257	933462	968449	C00212	ko00230,ko01100,ko01232,ko02010
mws0976	C9H12N2O6	β-Pseudouridine	Nucleotides and derivatives	Nucleotides and derivatives	1445-07-4	91007.7	109755	111702	100252	84940.2	110237	277657	309991	306808	C02067	ko00240,ko01100
pme3967	C12H17N5O5	2-(Dimethylamino)guanosine*	Nucleotides and derivatives	Nucleotides and derivatives	2140-67-2	119726	90636.3	123364	460032	503716	469403	1.2254e+06	1.24094e+06	1.27763e+06	-	-
Wayp001024	C11H21NO7	N-(1-Deoxy-1-fructosyl)Valine	Nucleotides and derivatives	Nucleotides and derivatives	-	45788.9	40613.2	51200.8	17727.1	18093.8	18097.2	26603.6	26629.2	19198.2	-	-
mws0248	C9H12N2O6	Uridine	Nucleotides and derivatives	Nucleotides and derivatives	58-96-8	295092	295377	367889	231759	291677	253950	727073	971528	679029	C00299	ko00240,ko01100,ko01232,ko02010
mws1060	C10H12N4O5	9-(Arabinosyl)hypoxanthine	Nucleotides and derivatives	Nucleotides and derivatives	7013-16-3	841669	885385	929605	1.67537e+06	1.82436e+06	1.50069e+06	8.23877e+06	6.10776e+06	7.90237e+06	-	-
MWS4354	C11H15N5O4	N6-methyladenosine	Nucleotides and derivatives	Nucleotides and derivatives	1867-73-8	55434.7	52502.1	46530.4	76442	66391.2	48965.7	60405.2	79082.1	74416.6	-	-
mws0884	C10H12N5O6P	Cyclic 3',5'-Adenylic acid	Nucleotides and derivatives	Nucleotides and derivatives	60-92-4	167106	179666	183093	70607.2	70903.7	65354.3	51919.7	52350	60378.3	C00575	ko00230,ko01100
Lmcp002302	C12H17N5O5	N6-(2-Hydroxyethyl)adenosine*	Nucleotides and derivatives	Nucleotides and derivatives	4338-48-1	91660.4	94188.7	94830.1	353369	432385	391868	1.28201e+06	1.16301e+06	1.17197e+06	-	-
Lmqp000329	C8H14N3O7P	5-Aminoimidazole ribonucleotide	Nucleotides and derivatives	Nucleotides and derivatives	25635-88-5	347059	407840	399193	407906	541034	425196	545033	577970	487187	-	-
mws0874	C10H14N5O7P	3'-Adenylic Acid	Nucleotides and derivatives	Nucleotides and derivatives	84-21-9	16472.6	13890.8	16429.1	7995.81	16393.2	17881.4	3985.69	18161.2	11648.4	C01367	ko00230,ko01100
MWSslk102	C5H3ClN4	6-Chloropurine	Nucleotides and derivatives	Nucleotides and derivatives	87-42-3	307209	319818	303265	290466	288432	297306	304589	266186	273077	-	-
MWSmce116	C10H13N5O3	5'-Deoxyadenosine*	Nucleotides and derivatives	Nucleotides and derivatives	4754-39-6	239017	256130	273204	232731	223245	238456	93171	89244.9	74926.4	C05198	-
pme2776	C10H12N4O4	2'-Deoxyinosine	Nucleotides and derivatives	Nucleotides and derivatives	890-38-0	55440.9	41909.7	58191.3	97105.1	68244.2	64602.6	185416	232026	196846	C05512	ko00230,ko01100,ko01232,ko02010
pme1178	C10H13N5O5	Guanosine	Nucleotides and derivatives	Nucleotides and derivatives	118-00-3	1.77347e+06	2.48573e+06	1.83999e+06	5.23431e+06	4.0714e+06	4.61371e+06	7.50241e+06	9.56094e+06	8.10828e+06	C00387	ko00230,ko01100,ko01232,ko02010
pme2117	C10H15N5O10P2	Adenosine 5'-diphosphate	Nucleotides and derivatives	Nucleotides and derivatives	58-64-0	83991.2	64710.5	102127	60698	62719.5	62719.5	37315.5	49107	36320.5	C00008	ko00190,ko00195,ko00230,ko00908,ko01100,ko01110,ko01232,ko01240
Zmfn000481	C14H22N2O16P2	Uridine-5'-Diphosphate-D-Xylose	Nucleotides and derivatives	Nucleotides and derivatives	3616-06-6	261453	275670	279769	315439	354168	288943	165444	148648	192201	C00190	ko00520,ko00908,ko01100,ko01250
pme2746	C27H33N9O15P2	Riboflavin 5'-Adenosine Diphosphate	Nucleotides and derivatives	Nucleotides and derivatives	146-14-5	1.31631e+06	1.24111e+06	1.52961e+06	1.07354e+06	1.08261e+06	1.0232e+06	1.02113e+06	942319	1.19609e+06	C00016	ko00740,ko01100,ko01110,ko01240
pmb0197	C11H15N5O5	N7-Methylguanosine	Nucleotides and derivatives	Nucleotides and derivatives	20244-86-4	86777.2	98076.7	118009	503105	470308	416617	844349	859213	852446	C20674	-
pme2651	C21H28N7O17P3	NADP (Nicotinamide adenine dinucleotide phosphate)	Nucleotides and derivatives	Nucleotides and derivatives	53-59-8	46392.1	40326.6	71218.6	44110	39862.7	40801	34794	40801	33685.4	C00006	ko00195,ko00480,ko00760,ko01100,ko01240
pme3184	C10H14N5O6P	2'-Deoxyadenosine-5'-monophosphate	Nucleotides and derivatives	Nucleotides and derivatives	653-63-4	156732	123669	146130	70880.5	71827.8	86777.2	158544	119539	148843	C00360	ko00230,ko01100,ko01232
Lmqn000780	C17H27N3O17P2	Uridine 5'-diphospho-N-acetylglucosamine	Nucleotides and derivatives	Nucleotides and derivatives	528-04-1	19101	24093.1	15333.2	32064.6	37935	33309.9	51246.5	55512.9	51246.5	C00043	ko00520,ko00524,ko01100,ko01250
MWS2910	C10H15N3O4	5-Methyl-2'-Deoxycytidine	Nucleotides and derivatives	Nucleotides and derivatives	838-07-3	39913.8	35050.4	29841.3	21090.2	31181.2	23670.5	15304.4	21934.5	34288.4	C03592	-
pmb2507	C5H11O7P	2-Deoxyribose-1-phosphate	Nucleotides and derivatives	Nucleotides and derivatives	17210-42-3	404630	271710	374572	209070	269361	240452	83801.1	77407.8	67867.8	C00672	ko00030,ko00240,ko01100
pme0183	C5H5N5O	Isoguanine	Nucleotides and derivatives	Nucleotides and derivatives	3373-53-3	76845.8	64082	65528.4	116776	110005	107876	306613	281329	285525	-	-
pmc0066	C10H13N4O7P	2'-Deoxyinosine-5'-monophosphate	Nucleotides and derivatives	Nucleotides and derivatives	3393-18-8	123383	94667.7	110647	156019	175919	196308	198207	207500	199003	C06196	ko00230,ko01232
pme0264	C10H14N2O5	Thymidine	Nucleotides and derivatives	Nucleotides and derivatives	50-89-5	82007.4	94786.1	74663.8	68184.1	101187	107269	214334	197852	195082	C00214	ko00240,ko01100,ko01232
pme1474	C11H15N5O3S	5'-Deoxy-5'-(methylthio)adenosine	Nucleotides and derivatives	Nucleotides and derivatives	2457-80-9	1.27089e+07	1.44266e+07	1.34208e+07	1.18277e+07	1.16057e+07	1.02411e+07	1.21955e+07	1.28521e+07	1.17555e+07	C00170	ko00270,ko00908,ko01100
pmb2922	C15H24N2O17P2	Uridine 5'-diphospho-D-glucose	Nucleotides and derivatives	Nucleotides and derivatives	133-89-1	1.62018e+06	1.41549e+06	1.54478e+06	1.16891e+06	1.43008e+06	1.16266e+06	773152	621917	822409	C00029	ko00040,ko00052,ko00053,ko00500,ko00520,ko00524,ko00561,ko00908,ko01100,ko01110,ko01240,ko01250
pme3007	C9H14N2O12P2	Uridine 5'-diphosphate	Nucleotides and derivatives	Nucleotides and derivatives	27821-45-0	29982.5	26722	30345.6	26295.6	16558	24718.2	23234.4	27905.3	21959.4	C00015	ko00240,ko00908,ko01100,ko01232,ko01240
pme0257	C4H4N2O2	Uracil	Nucleotides and derivatives	Nucleotides and derivatives	66-22-8	53301.6	39472.6	63818.5	27030.6	27781.2	26287	34260.2	48908.4	32026.3	C00106	ko00240,ko00410,ko00770,ko01100,ko01232
mws1409	C15H22N2O18P2	Uridine-5'-diphosphoglucuronic acid	Nucleotides and derivatives	Nucleotides and derivatives	-	14387	10945.1	16319.6	11410	14276.7	18890	4977.98	6450.98	7986	-	-
pme3188	C9H13N2O9P	Uridine 5'-monophosphate	Nucleotides and derivatives	Nucleotides and derivatives	58-97-9	28253.5	30405.9	10005	36761.7	52239.9	40585.5	41809.5	44201.2	30764.3	C00105	ko00240,ko01100,ko01232,ko01240
mws0572	C5H7N3O	5-Methylcytosine	Nucleotides and derivatives	Nucleotides and derivatives	554-01-8	50462.2	84651.8	22873.7	68737	77259.6	75585.7	111261	124530	113216	C02376	ko00240,ko01100
pmb0532	C10H13N4O8P	Inosine 5'-monophosphate	Nucleotides and derivatives	Nucleotides and derivatives	131-99-7	132051	103378	130731	206297	188467	217724	97282.3	75355	72653.4	C00130	ko00230,ko01100,ko01110,ko01232,ko01240
Wayn001257	C12H23NO7	N-(1-Deoxy-1-fructosyl)Leucine	Nucleotides and derivatives	Nucleotides and derivatives	-	124851	114217	47944	29605.7	30476.6	47685.4	35645.8	67450.2	60236.9	-	-
pme0256	C5H4N4O2	Xanthine	Nucleotides and derivatives	Nucleotides and derivatives	69-89-6	66745.9	41504	80140.9	97295	121791	100098	77007.4	117765	59642.2	C00385	ko00230,ko00232,ko01100,ko01110,ko01232
pmb0964	C16H23N5O5	Isopentenyladenine-7-N-glucoside	Nucleotides and derivatives	Nucleotides and derivatives	-	107987	125376	176955	147642	121409	104017	115854	114267	89725.2	-	-
pme3968	C6H7N5O	7-Methylguanine	Nucleotides and derivatives	Nucleotides and derivatives	578-76-7	7881.68	23459.5	3619.26	74445.5	39816	82608.2	387061	298376	289602	C02242	-
mws0724	C10H13N5O6	8-Hydroxyguanosine	Nucleotides and derivatives	Nucleotides and derivatives	3868-31-3	5692.65	6747.09	12069.8	27042	20433	23780.5	34051.1	37254.3	38083.5	-	-
pmf0289	C15H21N5O4	Riboprine	Nucleotides and derivatives	Nucleotides and derivatives	7724-76-7	11138.2	9427.31	17354.4	15421.1	16756.7	15005	27505	31770.4	32627.2	C16427	ko00908,ko01110
mws0425	C5H6O4	Citraconic acid	Organic acids	Organic acids	498-23-7	407623	440701	420959	300579	330098	296627	291849	335995	309184	C02226	ko00290,ko00660,ko01100,ko01210
Zmgn004439	C10H20O2	Decanoic acid	Organic acids	Organic acids	334-48-5	5085.96	4634.66	5430.04	3761.78	2754.27	4416.5	4082.32	4646.83	5942.51	C01571	ko00061,ko01100
mws0473	C5H8O4	2-Methylsuccinic acid*	Organic acids	Organic acids	498-21-5	3.15923e+06	3.50654e+06	3.52088e+06	1.3229e+06	1.24293e+06	1.3278e+06	695743	753923	716541	-	-
MWSslk154	C12H20O7	Triethyl citrate	Organic acids	Organic acids	77-93-0	418343	413204	435266	271089	298507	298663	451612	446388	455602	-	-
mws0275	C4H6O5	L-Malic acid	Organic acids	Organic acids	97-67-6	1.54956e+06	1.45092e+06	1.58212e+06	1.3983e+06	1.54627e+06	1.50586e+06	1.60644e+06	2.08685e+06	1.68525e+06	C00149	ko00020,ko00620,ko00630,ko00710,ko01100,ko01110,ko01200
pme0220	C13H20O3	Methyl jasmonate	Organic acids	Organic acids	1211-29-6	148845	142628	152832	39873.1	39453	38533.9	25796.6	19808.8	33026.5	C11512	ko00592,ko01110
Zmgn000503	C5H10O4	2,3-Dihydroxy-3-Methylbutanoic Acid	Organic acids	Organic acids	1756-18-9	2.70312e+07	2.725e+07	2.89336e+07	1.90764e+07	2.43952e+07	2.33121e+07	2.41107e+07	2.53733e+07	2.29011e+07	C04039	-
mws0192	C4H6O4	Succinic acid	Organic acids	Organic acids	110-15-6	859348	1.05844e+06	613727	720516	228200	571679	679947	622553	744887	C00042	ko00020,ko00190,ko00250,ko00310,ko00350,ko00360,ko00620,ko00630,ko00640,ko00650,ko00760,ko00920,ko01100,ko01110,ko01200
mws0147	C5H10O3	β-Hydroxyisovaleric acid	Organic acids	Organic acids	625-08-1	854208	975820	997011	638571	595265	544728	385192	248087	284679	C20827	ko00280,ko01100
MWS1709	C4H6O5	D-Malic acid	Organic acids	Organic acids	636-61-3	5.0163e+07	5.2434e+07	5.51878e+07	4.93892e+07	5.04881e+07	5.27236e+07	5.58901e+07	6.06473e+07	5.52822e+07	C00497	ko00650,ko01100
pme0120	C5H11NO2	5-Aminovaleric acid	Organic acids	Organic acids	660-88-8	992155	1.06004e+06	974427	104408	100933	112509	125458	172398	144882	C00431	ko00310,ko00330,ko00470,ko01100
Lmyn002403	C14H18O8	Mandelic acid-β-glucoside	Organic acids	Organic acids	-	160863	162285	181196	179238	179628	159346	268985	279029	273371	-	-
Zmsp00487	C4H6N4O3	Allantoin	Organic acids	Organic acids	97-59-6	131672	182001	148522	91979.9	227994	237232	277047	250370	271942	C01551	-
Wasn003258	C12H22O8	Glucosyl 2-Hydroxy-4-Methylpentanoic Acid	Organic acids	Organic acids	-	3.27279e+06	3.93514e+06	4.00495e+06	2.51459e+06	2.411e+06	2.43354e+06	2.279e+06	2.35578e+06	2.27975e+06	-	-
mws4052	C4H7NO2	1-Aminocyclopropane-1-carboxylic acid*	Organic acids	Organic acids	22059-21-8	401155	390671	431162	624849	650727	579933	669711	559250	592874	C01234	ko00270,ko01100,ko01110
pme2380	C5H6O5	α-Ketoglutaric acid	Organic acids	Organic acids	328-50-7	1.07301e+06	1.14467e+06	1.23341e+06	2.34448e+06	2.39851e+06	2.40528e+06	3.15412e+06	3.11069e+06	2.74253e+06	C00026	ko00020,ko00040,ko00053,ko00220,ko00250,ko00300,ko00310,ko00340,ko00430,ko00470,ko00630,ko00650,ko00660,ko01100,ko01110,ko01200,ko01210,ko01230,ko01240
pme2589	C6H8O5	2-Oxoadipic acid	Organic acids	Organic acids	3184-35-8	264779	223413	244625	290273	302175	267538	279340	315323	268679	C00322	ko00300,ko00310,ko00380,ko01100,ko01110,ko01210,ko01230,ko01240
mws0924	C6H10O4	2-Methylglutaric acid	Organic acids	Organic acids	617-62-9	237261	301870	248121	225926	217799	217809	273962	292258	284299	-	-
mws0237	C9H16O4	Azelaic acid	Organic acids	Organic acids	123-99-9	811639	888749	764528	845975	768773	796672	1.92147e+06	1.96899e+06	1.87768e+06	C08261	-
pme3207	C6H6O4	Muconic acid	Organic acids	Organic acids	1119-72-8	2.06514e+06	1.88305e+06	1.372e+06	1.83459e+06	2.49619e+06	1.85251e+06	1.99956e+06	2.08152e+06	1.74182e+06	C02480	ko01100
mws0159	C9H8O3	Phenylpyruvic acid	Organic acids	Organic acids	156-06-9	162135	178326	165812	419502	372085	360393	248859	206071	219425	C00166	ko00360,ko00400,ko00470,ko00960,ko01100,ko01110,ko01210,ko01230
Zmyn000453	C6H8O7	Isocitric Acid	Organic acids	Organic acids	320-77-4	3.11733e+07	3.06073e+07	2.67658e+07	1.40384e+07	1.72994e+07	1.4437e+07	1.24709e+07	1.25399e+07	1.09513e+07	C00311	ko00020,ko00630,ko01100,ko01110,ko01200,ko01210,ko01230,ko01240
Lmmn003323	C16H32O3	2-Hydroxyhexadecanoic acid	Organic acids	Organic acids	764-67-0	428722	402842	385663	314405	361869	352855	387303	394200	395252	-	-
mws1167	C4H4O5	Oxalacetic acid	Organic acids	Organic acids	328-42-7	123148	139678	115997	197502	152012	181486	186061	179544	185340	C00036	ko00010,ko00020,ko00250,ko00470,ko00620,ko00630,ko00710,ko00999,ko01100,ko01110,ko01200,ko01210,ko01230,ko01240
MW0126929	C15H16O5	Ursinoic acid	Organic acids	Organic acids	30265-59-9	2.86215e+07	2.73966e+07	2.77927e+07	1.36576e+07	1.32806e+07	1.35747e+07	7.226e+06	8.01052e+06	7.62032e+06	-	-
MW0104793	C2H6O3S2	2-Mercaptoethanesulfonic acid	Organic acids	Organic acids	3375-50-6	558331	586899	586988	797416	780645	883748	1.2444e+06	1.15614e+06	1.15293e+06	C03576	ko01100,ko01200,ko01240
mws0341	C6H12O3	2-Hydroxyisocaproic acid	Organic acids	Organic acids	20312-37-2	205885	193343	216774	171776	182778	158280	340427	388188	352549	C03264	-
mws0823	C5H8O3	3-Methyl-2-Oxobutanoic acid	Organic acids	Organic acids	759-05-7	152518	153416	227151	163591	222445	180977	213203	217284	233784	C00141	ko00280,ko00290,ko00770,ko00966,ko01100,ko01110,ko01210,ko01230,ko01240
pme3034	C5H8O4	Ethylmalonic acid*	Organic acids	Organic acids	601-75-2	401496	458876	466113	158795	166250	65298.8	100553	84995.8	85958.8	-	-
MW0106148	C10H10O6	Chorismic acid	Organic acids	Organic acids	617-12-9	9.12927e+06	9.97712e+06	8.89931e+06	2.27747e+07	2.1841e+07	2.13192e+07	3.4165e+07	3.49225e+07	3.54007e+07	C00251	ko00130,ko00400,ko00790,ko00996,ko01100,ko01110,ko01230,ko01240
pmb3101	C7H12O5	2-Isopropylmalic Acid	Organic acids	Organic acids	49601-06-1	2.14643e+07	2.44855e+07	2.47079e+07	2.47438e+07	2.32502e+07	2.36241e+07	2.3417e+07	2.42404e+07	2.48669e+07	C02504	ko00290,ko00620,ko01100,ko01110,ko01210,ko01230
MW0119718	C6H6N4O3	3-Methyluric acid	Organic acids	Organic acids	605-99-2	1.98359e+06	2.74615e+06	1.97661e+06	1.9933e+06	2.12336e+06	2.39715e+06	2.19037e+06	3.04354e+06	3.13016e+06	-	-
MWS0811	C6H11NO2	L-Pipecolic Acid	Organic acids	Organic acids	3105-95-1	843816	781846	912802	449317	601781	496962	659748	715919	601391	C00408	ko00310,ko00960,ko01100,ko01110
MW0113143	C15H18O8	4-O-beta-D-glucosyl-4-coumaric acid	Organic acids	Organic acids	14364-05-7	1.69934e+06	1.49355e+06	1.67115e+06	1.25669e+07	1.27473e+07	1.29445e+07	7.56176e+06	7.69004e+06	7.8598e+06	C04415	-
pme0295	C6H11NO3	4-Acetamidobutyric acid	Organic acids	Organic acids	3025-96-5	1.10237e+06	1.05959e+06	1.35772e+06	567128	558669	625232	594952	941022	949550	C02946	ko00330,ko01100
mws0576	C4H8O3	3-Hydroxybutyric acid	Organic acids	Organic acids	300-85-6	647293	669361	712434	406935	454420	388260	368215	358677	372100	C01089	ko00650,ko01100
mws0567	C5H11N3O2	4-Guanidinobutyric acid	Organic acids	Organic acids	463-00-3	610621	584786	604197	625130	546730	625227	1.09596e+06	1.24306e+06	1.16713e+06	C01035	ko00330,ko01100
mws0154	C7H10O5	Shikimic acid	Organic acids	Organic acids	138-59-0	229604	226670	221161	147443	142013	141510	112410	105744	75676.5	C00493	ko00400,ko00996,ko00999,ko01100,ko01110,ko01230,ko01240
mws0262	C4H6O6	L-Tartaric acid	Organic acids	Organic acids	87-69-4	269684	182916	223631	177440	152322	206282	216604	248300	210641	C00898	ko00630,ko01100
mws0267	C3H6O4	DL-Glyceric Acid	Organic acids	Organic acids	473-81-4	703014	576729	612001	583966	587772	718601	610088	615172	555435	C00258	ko00030,ko00260,ko00561,ko00630,ko01100,ko01110,ko01200
pme0274	C6H13NO2	6-Aminocaproic acid	Organic acids	Organic acids	60-32-2	9.09181e+06	7.34198e+06	8.9089e+06	1.21783e+07	1.07158e+07	1.17461e+07	1.02901e+07	1.11659e+07	1.03529e+07	C02378	ko01100
MEDL00397	C14H28O3	3-hydroxy-tetradecanoic acid	Organic acids	Organic acids	1961-72-4	1709.65	2559.07	3604.5	7761.33	8528.77	6581.09	17765	15048.3	13481.5	-	-
MW0014506	C20H28O3	4-Hydroxyretinoic acid	Organic acids	Organic acids	66592-72-1	5185.92	4304.8	4543.74	15990.1	15172.5	15906.9	25763.4	29615.8	27448	C16677	ko01100
MW0063357	C17H32O4	2-Dodecyl-3-methylbutanedioic acid	Organic acids	Organic acids	22139-54-4	16518.8	14801.2	11246.2	102544	94580	83084.6	364616	395558	393685	-	-
pme3017	C4H9NO2	2-Aminoisobutyric acid*	Organic acids	Organic acids	62-57-7	4.60947e+06	4.62989e+06	4.86286e+06	2.44596e+06	2.67142e+06	2.68655e+06	1.88644e+06	1.96716e+06	1.66301e+06	C03665	-
Rfmb320	C7H13NO2	1-Methylpiperidine-2-carboxylic acid	Organic acids	Organic acids	7730-87-2	2.5771e+06	2.63204e+06	2.76384e+06	3.00172e+06	2.99399e+06	2.94269e+06	3.33416e+06	2.70347e+06	2.89802e+06	-	-
mws0242	C8H14O4	Suberic Acid	Organic acids	Organic acids	505-48-6	87391.7	74996	83032.9	49289.5	57286	60262.7	71971.7	82949.5	96257.3	C08278	-
mws0376	C4H4O4	Fumaric acid	Organic acids	Organic acids	110-17-8	1.10195e+07	8.52888e+06	1.15798e+07	1.0696e+07	1.11969e+07	1.14574e+07	7.40593e+06	7.72715e+06	7.22975e+06	C00122	ko00020,ko00190,ko00220,ko00250,ko00350,ko00360,ko00620,ko00650,ko00760,ko01100,ko01110,ko01200
Lmbn003524	C9H16O3	9-Oxononanoic acid	Organic acids	Organic acids	2553-17-5	16671.9	13831.5	13472.4	14560.7	15260.8	19501.8	26938.4	22104.5	22795.7	C16322	ko00592,ko01110
Lmqp000873	C4H4O3	Succinic anhydride	Organic acids	Organic acids	108-30-5	460720	340195	881079	293769	291407	342667	227928	240417	242674	C19524	-
pme1216	C6H5NO2	2-Picolinic acid	Organic acids	Organic acids	98-98-6	75793.9	59569.6	60213.6	130477	158250	160700	288407	301759	316114	C10164	ko00380,ko01100
MW0108927	C6H15NO6S	N-Tris(hydroxymethyl)methyl-2-aminoethanesulfonic acid	Organic acids	Organic acids	7365-44-8	24931.3	57764.8	81085.1	69933.6	85797.8	72459	78742.6	138181	79896	C05353	-
MW0126140	C6H8N2O2	2-(1-methyl-1H-imidazol-5-yl)acetic acid	Organic acids	Organic acids	4200-48-0	2.23753e+07	1.88734e+07	1.69695e+07	3.72947e+07	3.33491e+07	3.43829e+07	1.27542e+07	2.83781e+07	3.16338e+07	-	-
MWS1789	C9H18O2	Butyl 3-methylbutanoate	Organic acids	Organic acids	109-19-3	28289.2	32059.2	27050.4	32397	30508.7	28211.8	34919.7	32838.3	35882.2	-	-
Wasn001627	C11H20O9	Glucosyl 2,3-Dihydroxy-2-Methylbutanoic Acid	Organic acids	Organic acids	-	214440	228151	229162	196112	197820	208212	219959	223685	219774	-	-
Zmln000282	C6H8O8	Hibiscus acid	Organic acids	Organic acids	6205-14-7	16474.3	23858.3	37481.5	29512.3	28396.2	46558.9	36902.9	32929.2	39752.9	-	-
MW0017202	C5H8O5	Citramalic acid	Organic acids	Organic acids	597-44-4	159867	163491	208838	209914	189692	239798	205258	231511	242848	C00815	-
Lmgn000160	C4H8N2O3	3-Ureidopropionic Acid	Organic acids	Organic acids	462-88-4	62594.4	75056.4	62604.8	32029.2	39732.6	36866.7	63018.4	61633.6	61023.5	C02642	ko00240,ko00410,ko00770,ko01100
MW0015647	C20H28O3	all-trans-5,6-Epoxyretinoic acid	Organic acids	Organic acids	13100-69-1	9	9	9	15990.7	17718.7	16086.1	55109	54058.8	55335.3	C16680	-
pme2550	C6H6O6	Cis-Aconitic acid	Organic acids	Organic acids	585-84-2	948291	729133	807808	609453	591723	599468	932634	813230	814152	C00417	ko00020,ko00630,ko00660,ko01100,ko01110,ko01210
pme3011	C4H9NO2	γ-Aminobutyric acid	Organic acids	Organic acids	56-12-2	414395	459506	418426	220910	268475	244289	100788	104819	104549	C00334	ko00250,ko00330,ko00410,ko00650,ko00760,ko01100
pme1975	C3H4O4	Malonic acid	Organic acids	Organic acids	141-82-2	653605	610271	719475	319762	404039	365866	325042	279746	355240	C00383	ko00061,ko00240,ko00410,ko01100,ko01212
mws0281	C6H8O7	Citric Acid	Organic acids	Organic acids	77-92-9	6.12362e+06	4.85464e+06	5.21116e+06	3.39873e+06	3.64216e+06	3.86422e+06	3.54603e+06	4.39029e+06	3.35285e+06	C00158	ko00020,ko00250,ko00630,ko01100,ko01110,ko01200,ko01210,ko01230,ko01240
Zmtn001464	C10H7NO4	4,8-Dihydroxyquinoline-2-carboxylic acid	Organic acids	Organic acids	59-00-7	77605	95330.2	79883.1	100273	116668	107284	261319	306980	274159	C02470	ko00380
pme3186	C3H7O6P	DL-Glyceraldehyde-3-phosphate	Organic acids	Organic acids	591-59-3	61771.9	41860.2	60421.7	92932.1	88248.6	90927.7	43416.2	25690.8	33444.6	C00661	-
MWS3036	C5H8O5	3-Hydroxyglutaric acid*	Organic acids	Organic acids	638-18-6	4.59174e+06	3.59565e+06	3.13337e+06	3.74176e+06	3.53353e+06	3.43101e+06	2.66389e+06	3.5388e+06	2.8453e+06	-	-
mws0972	C6H12O3	6-Hydroxyhexanoic acid	Organic acids	Organic acids	1191-25-9	81507.1	76614.6	105002	77263.8	74256	80509.6	79362	76136.4	66640.6	C06103	-
mws0277	C7H12O6	Quinic Acid	Organic acids	Organic acids	77-95-2	4.29548e+07	2.35297e+07	4.19401e+07	1.10636e+07	1.05171e+07	9.55191e+06	8.85301e+06	6.38708e+06	8.92219e+06	C00296	ko00400,ko01100
Lmsn015919	C6H18O24P6	Phytic acid	Organic acids	Organic acids	83-86-3	20317	18418.8	18142.5	16132.9	18737.8	19206.7	20319.5	21456.9	19470.5	C01204	ko00562,ko01100,ko04070
Lmtn004049	C15H20O4	Abscisic acid	Organic acids	Organic acids	21293-29-8	27452.9	32817.9	26680.2	19524	22366.1	28998.3	13729.2	12567.5	13709.9	C06082	ko00906,ko01100,ko01110,ko04075
Lmgn000224	C5H6O5	2-Methyl-3-oxosuccinic acid	Organic acids	Organic acids	-	36718.6	37258.8	40306	53516.5	80841.1	69633.8	72969.6	54271.1	42847.1	C06030	ko00660
pmb2826	C5H8O5	L-Citramalic acid	Organic acids	Organic acids	6236-09-5	9.29871e+06	7.21889e+06	1.01344e+07	7.2628e+06	7.46512e+06	7.72031e+06	6.29919e+06	7.25671e+06	6.53622e+06	C02614	ko00660,ko01100
pmb2657	C10H18N4O6	Argininosuccinic acid	Organic acids	Organic acids	2387-71-5	31933.4	30523.5	37282.9	69695.3	72940.4	86918.1	159094	178990	138513	C03406	ko00220,ko00250,ko01100,ko01110,ko01230
Lmrn002746	C6H12O3	2-Hydroxy-4-methylpentanoic acid	Organic acids	Organic acids	498-36-2	126395	130804	140906	60184.6	34253.2	49242.4	109420	92905.8	112445	-	-
Zmyn000247	C5H8O5	2-Hydroxyglutaric Acid*	Organic acids	Organic acids	13095-48-2	3.39463e+06	2.53145e+06	3.46259e+06	2.70206e+06	2.73475e+06	2.72432e+06	2.1303e+06	2.64062e+06	2.22943e+06	C03196	ko00310,ko01100
Wayn000504	C16H26O15	Malic acid-1-O-diglucoside	Organic acids	Organic acids	-	2.34634e+06	2.10315e+06	2.56439e+06	4.59699e+06	4.36265e+06	4.63754e+06	2.30954e+06	2.8544e+06	2.45345e+06	-	-
pme1654	C12H18O3	Jasmonic acid	Organic acids	Organic acids	77026-92-7	28016.8	25973.3	27046.5	14567.5	18516	13520.3	14006	18420.7	15954.7	C08491	ko00592,ko01100,ko01110,ko04075
mws0236	C2H7NO3S	2-Aminoethanesulfonic acid	Organic acids	Organic acids	107-35-7	4580.62	6721.6	5888.62	29281.8	25161.5	27378.3	93680	82461	84335	C00245	ko00430,ko00920,ko01100,ko02010
ML10176345	C7H8O5	3-Dehydroshikimic acid	Organic acids	Organic acids	2922-42-1	168143	97075.6	144103	33500.7	33576.7	88003	31164.7	20166.7	28109.7	C02637	ko00400,ko00999,ko01100,ko01110,ko01230,ko01240
MWS0274	C9H10O3	DL-3-Phenyllactic acid*	Organic acids	Organic acids	828-01-3	22683.8	19077.2	18293.8	21386.1	11034.2	13972.7	26346.4	38031.2	24883.2	-	-
ML10197929	C4H9N3O2	Creatine	Organic acids	Organic acids	57-00-1	145839	61811.3	71342.3	71346.7	45429.6	61694.3	140114	116674	125202	C00300	ko00260,ko00330,ko01100
Wmzn000227	C6H10O4	2,2-Dimethylsuccinic acid	Organic acids	Organic acids	597-43-3	37748.1	38826.9	33422.6	69909.2	63721	73339.4	42732.4	33422.6	28472.2	-	-
pme3096	C3H5NO4	Aminomalonic acid	Organic acids	Organic acids	1068-84-4	834637	674265	1.31033e+06	794042	1.77909e+06	563329	415629	930461	308798	C00872	-
mws2125	C3H5O6P	Phosphoenolpyruvate	Organic acids	Organic acids	138-08-9	78866	96422	98606.5	61506	91583.2	96422	64117	39186	66656.3	C00074	ko00010,ko00020,ko00400,ko00440,ko00620,ko00710,ko00996,ko00999,ko01100,ko01110,ko01200,ko01230,ko01240
Lmbn001467	C7H13NO3	5-Acetamidopentanoic Acid	Organic acids	Organic acids	1072-10-2	127644	175672	176780	137973	139689	167299	177889	209422	130350	C03087	ko00310,ko01100
MEDTP02544	C19H28O4	5-(6-Hydroxy-2,5,7,8-tetramethyl-chroman-2-YL)-2-methyl-pentanoic acid	Organic acids	Organic acids	7083-09-2	9	9	9	3462.11	3224.63	2619.31	16872.5	16111	16906.9	-	-
Zmgn000217	C5H6O4	Itaconic acid	Organic acids	Organic acids	97-65-4	67563	53471.3	54894.4	38792.6	46969.4	37698.1	55616.7	59154.1	43914.4	C00490	ko00660,ko01100
ML10172161	C3H4O4	Hydroxypyruvic acid	Organic acids	Organic acids	1113-60-6	62938.3	58479.4	71227.9	47235.9	30012.4	28539.4	26874.4	45377.8	32518.6	C00168	ko00260,ko00630,ko01100,ko01110,ko01200
zjbp110810	C18H16O6	6,8-dihydroxy-2-[2-(3'-hydroxy-4'-methoxyphenyl)ethyl]chromone	Others	Chromone	-	9	9	9	92317.5	99983.4	101224	3448.17	7293.62	4109.9	-	-
MW0013912	C32H48O5	3-Acetyl-11-keto-beta-boswellic acid	Others	Others	67416-61-9	1.42401e+06	1.33285e+06	1.29482e+06	1.66518e+06	1.72877e+06	1.83977e+06	967414	922810	871675	-	-
Zmgn000173	C5H10O5	D-Ribose	Others	Saccharides	50-69-1	292921	316268	207069	331833	314241	402205	596438	571403	572101	C00121	ko00030,ko01100,ko02010
mws0438	C5H12O5	L-Arabitol*	Others	Saccharides	7643-75-6	171743	202718	3410.27	437549	348594	411744	1.516e+06	1.40761e+06	1.50983e+06	C00532	ko00040,ko01100
ML10171848	C5H8O5	D-Arabinono-1,4-lactone*	Others	Saccharides	2782-09-4	893665	1.0741e+06	951950	765943	769923	749291	747738	723414	758800	C00652	ko00053,ko01100
pme3705	C6H10O7	D-Glucoronic acid*	Others	Saccharides	6556-12-3	131768	108595	126305	58551.6	56324.2	46742.9	49735.7	116683	131234	C00191	ko00040,ko00053,ko00520,ko00562,ko01100,ko01240,ko01250
pma0134	C4H8O4	D-Threose	Others	Saccharides	95-43-2	1.3448e+07	1.25455e+07	1.35085e+07	4.54495e+06	3.92148e+06	4.0756e+06	2.07772e+06	2.21495e+06	2.15528e+06	C06463	-
MWS20172	C6H6O3	5-Hydroxymethylfurfural	Others	Aldehyde compounds	67-47-0	731989	732802	921506	893596	880818	963230	849815	758049	677363	C11101	-
mws4170	C6H12O6	D-Glucose*	Others	Saccharides	50-99-7	804599	856572	783547	982075	848299	877659	1.17378e+06	1.31325e+06	1.22716e+06	C00031	ko00010,ko00030,ko00052,ko00500,ko00520,ko00524,ko00901,ko01100,ko01110,ko02010
pmn001380	C9H16O4	Eucommiol	Others	Alcohol compounds	55930-44-4	68679.1	82069.2	69131.4	73104.9	67013.2	68948.1	147876	185541	164095	C17878	-
Lmxn008846	C11H18O3	Hydroxydihydrobovolide*	Others	Lactones	6067-11-4	147257	174490	151737	144975	148131	137958	141744	127840	136617	-	-
MW0052877	C15H24O	2-trans,6-trans-Farnesal	Others	Aldehyde compounds	502-67-0	1.46153e+06	1.54894e+06	1.54094e+06	1.64876e+06	1.6761e+06	1.78012e+06	1.8687e+06	1.8344e+06	1.93978e+06	C03461	ko00900,ko00909,ko01110
Lhhp120817	C23H26O11	Eugenol O-[3,4,5-Trihydroxybenzoyl-(->6)-b-D-glucopyranoside]	Others	Others	152041-15-1	596683	589657	633301	1.7544e+06	1.61227e+06	1.77561e+06	3.29828e+06	3.35681e+06	3.17646e+06	-	-
Zmcp102602	C17H22O	Bupleurynol	Others	Others	-	5.32031e+06	5.42456e+06	5.27273e+06	6.03686e+06	6.25369e+06	6.11406e+06	7.94467e+06	7.14827e+06	7.25424e+06	-	-
Wafn005118	C18H32O8	2-O-Acetyl-Glucopyranose 6-Decanoate	Others	Saccharides	-	33033.9	35450.9	31810.6	84427.6	85308.9	78793	127767	127152	141760	-	-
Zahn007990	C11H18O3	5-hydroxy-3,4-dimeth-yl-5-pentylfuran-2(5H)-one*	Others	Others	-	171824	175723	147966	153553	144542	148916	146705	143167	150261	-	-
pmp000252	C12H16O4	Senkyunolide I	Others	Lactones	94596-28-8	15924.4	13994.4	39331.5	700139	646212	654165	91618.4	114775	103345	-	-
Zmcp102201	C12H12O3	Senkyunolide B*	Others	Lactones	93236-67-0	4.84521e+06	4.78532e+06	4.73146e+06	4.8876e+06	5.15782e+06	4.83059e+06	8.98587e+06	9.05271e+06	8.79056e+06	C09921	-
Lmbn000198	C4H6O5	3-Dehydro-L-Threonic Acid	Others	Saccharides	-	5.73856e+07	5.55281e+07	5.79877e+07	5.27482e+07	4.63266e+07	5.47378e+07	5.94057e+07	6.0956e+07	5.70419e+07	C03064	ko00053,ko01100
MWSmce674	C31H46O2	Phylloquinone (Vitamin K1)	Others	Vitamin	84-80-0	16448.6	20495.3	15921.6	11970.1	6236.74	10598.4	15513.8	12349.8	10629.5	-	-
pmp001230	C16H22O4	Senkyunolide M	Others	Lactones	146986-60-9	5.22796e+06	4.91619e+06	5.19062e+06	5.37509e+06	5.51501e+06	5.43785e+06	9.29669e+06	9.22416e+06	9.78575e+06	-	-
Wagp002530	C10H8O3	2-Methoxy-1-benzofuran-5-carbaldehyde	Others	Others	-	1.13508e+07	1.17974e+07	13933671	1.07236e+07	9.97263e+06	9.51414e+06	5.7554e+06	6.53438e+06	5.82278e+06	-	-
Lhhp120823	C11H12O3	Eugenyl formate	Others	Others	-	687244	633242	677310	2.53312e+06	2.6617e+06	2.82218e+06	2.75937e+06	2.94831e+06	2.42572e+06	-	-
MWSmce039	C6H5NO2	Isonicotinic acid	Others	Vitamin	55-22-1	439710	469887	398034	592150	519662	601066	840736	892124	826963	C07446	-
MWSHC20158	C6H6O3	5-Methoxyfurfural	Others	Aldehyde compounds	21300-07-2	786644	726903	773239	992690	874882	872934	653345	709984	806875	-	-
MWSmce682	C5H10O5	DL-Xylose*	Others	Saccharides	25990-60-7	98949.9	135737	68682.7	143456	130642	103921	130524	164579	178617	-	-
mws0344	C5H10O6	D-Xylonic acid	Others	Saccharides	526-91-0	2.77392e+06	3.10283e+06	3.0151e+06	3.05388e+06	3.22424e+06	3.41844e+06	3.09887e+06	3.07367e+06	3.0916e+06	C00502	ko00040,ko01100
mws0133	C6H6N2O	Nicotinamide	Others	Vitamin	98-92-0	942177	966625	1.04254e+06	903816	882002	949683	980152	985292	1.01755e+06	C00153	ko00760,ko01100,ko01240
pmp001229	C12H16O3	Senkyunolide K	Others	Lactones	114569-33-4	8133.22	6485.52	10232.6	8436.49	9945.99	9870.42	32047.6	29928.3	32744.1	-	-
Zmjp000624	C8H9NO3	Pyridoxal	Others	Vitamin	66-72-8	296253	416015	285313	328388	325269	302806	316864	367939	361777	C00250	ko00750,ko01100,ko01240
Lmmn000214	C18H32O15	Solatriose	Others	Saccharides	528-40-5	296618	339696	304647	712640	657784	641732	363029	292726	320136	-	-
MWS0442	C18H32O16	Maltotriose	Others	Saccharides	1109-28-0	226505	220740	227238	350049	419233	362403	429117	354937	406879	C01835	ko02010
mws1337	C9H17NO5	D-Pantothenic Acid	Others	Vitamin	79-83-4	1.11153e+07	1.11881e+07	1.14081e+07	1.2753e+07	1.34622e+07	1.29624e+07	1.79812e+07	1.84463e+07	1.87222e+07	C00864	ko00410,ko00770,ko01100,ko01110,ko01240
MWSmce140	C17H18O3	trans-Trimethoxyresveratrol	Others	Stilbene	22255-22-7	165387	185539	157833	75245.4	86294.1	71720	73167.6	77502.9	75439.5	-	-
Zbzp007397	C11H16O2	5,6,7,7a-tetrahydro-4,4,7a-trimethyl-2(4H)-benzofuranone	Others	Others	15356-74-8	1.25385e+06	1.31842e+06	1.24806e+06	640188	767464	660420	1.01977e+06	1.16441e+06	1.09182e+06	-	-
MWSmce412	C12H16O2	Senkyunolide A	Others	Lactones	63038-10-8	251622	255485	244528	235233	242436	223069	108561	116417	109242	C17853	-
mws1090	C6H13O9P	Glucose-1-phosphate*	Others	Saccharides	59-56-3	3.94573e+06	4.51293e+06	4.68262e+06	4.05985e+06	3.55919e+06	3.37647e+06	1.68307e+06	1.66543e+06	1.48211e+06	C00103	ko00010,ko00040,ko00052,ko00500,ko00520,ko00523,ko00561,ko01100,ko01110,ko01240,ko01250
mws2104	C7H14O6	D-Pinitol	Others	Saccharides	10284-63-6	142815	162891	155050	90303.7	85063.7	110628	78955.6	111757	92916.8	C03844	-
MWS2442	C6H13O9P	D-Fructose 6-Phosphate*	Others	Saccharides	643-13-0	3.25797e+06	3.31628e+06	3.50803e+06	2.43368e+06	2.46566e+06	2.42446e+06	1.12889e+06	1.02933e+06	1.10497e+06	C00085	ko00052,ko00500,ko00710,ko01100,ko01110,ko01200
MWSmce343	C24H28O4	Levistolide A	Others	Lactones	88182-33-6	77804.7	58687.3	75288.5	14101.7	10542.1	20426.8	1860.37	12310.2	10293.8	-	-
Layp002880	C15H16O9	5,7-Dihydroxychromone glucoside	Others	Ketone compounds	-	455190	487080	451329	3.72709e+06	3.12246e+06	3.62986e+06	2.76496e+06	2.46683e+06	2.48887e+06	-	-
pmf0175	C10H22O	2-Decanol*	Others	Alcohol compounds	1120-06-5	4.71781e+06	4.92134e+06	4.59823e+06	4.60974e+06	4.65745e+06	4.88292e+06	6.74068e+06	6.68934e+06	6.94879e+06	-	-
Zmbp102503	C17H16O9	Bergaptol-O-β-D-glucoside	Others	Others	-	119410	147833	257505	67505	45005	73430.3	30005	26250.8	29507.1	-	-
MW0137117	C15H16O5	Murrangatin	Others	Ketone compounds	88546-96-7	1.35159e+06	1.38771e+06	1.35961e+06	1.85935e+06	1.88951e+06	1.72394e+06	646862	691885	637804	-	-
pmp000253	C12H16O4	Senkyunolide H	Others	Lactones	94596-27-7	16299.8	17086.5	18697.9	727786	682346	711816	117738	125404	122502	-	-
mws1359	C16H16O3	Pterostilbene	Others	Stilbene	537-42-8	35091.2	29659.2	30776.2	10497.6	11391.9	13319.2	3377.15	3164.16	4607.01	C10287	ko00945,ko01110
Lhcp102502	C11H10O4	Eugenin	Others	Others	480-34-2	538208	573544	558644	115282	102175	118134	30130.8	30407.5	32634	C20210	-
pmn001399	C20H22O9	2,4,6,4'-Tetrahydroxy-stilbene-2-O-glucoside	Others	Stilbene	-	554937	601811	635972	534967	540648	609492	981455	913571	1.0989e+06	-	-
mws1333	C12H22O11	Melibiose	Others	Saccharides	585-99-9	4.08559e+06	4.87277e+06	5.12238e+06	9.66476e+06	8.27114e+06	5.69674e+06	1.01717e+07	5.43879e+06	1.04798e+07	C05402	ko00052,ko01100,ko02010
Wasn002508	C16H30O9	Glucosyl 7-methyl-3-methyleneoctane-1,2,6,7-tetraol	Others	Others	-	138246	226262	203032	147054	144191	155009	166340	136383	171059	-	-
Cmyp007180	C11H16O2	Dihydroactinidiolide	Others	Lactones	17092-92-1	1.97329e+06	2.2197e+06	2.02019e+06	1.03364e+06	1.16319e+06	1.0891e+06	1.72695e+06	1.82008e+06	1.73417e+06	-	-
MW0114263	C12H18O13	Digalacturonate	Others	Saccharides	5894-59-7	137698	148463	146789	126619	149564	134692	185498	165326	177507	C02273	ko00040,ko01100,ko02010
Hmln000297	C6H12O6	Inositol*	Others	Saccharides	87-89-8	858862	875663	912424	948753	952665	933029	1.28918e+06	1.14518e+06	1.14709e+06	C00137	ko00052,ko00053,ko00562,ko01100,ko01110,ko01250,ko02010,ko04070
Lmtp004915	C24H26O11	3,5-Dihydroxy-3',4'-diacetoxylstilbene-3-O-glucoside	Others	Stilbene	-	2.41466e+06	2.49264e+06	2.67365e+06	2.52887e+06	2.01105e+06	1.63332e+06	1.23532e+06	1.41735e+06	1.48179e+06	-	-
MW0130741	C20H20O7	2-Ethoxycarbonyl-2-hydroxy-5,7-dimethoxyisoflavanone	Others	Ketone compounds	-	11899.2	10283.5	8614.94	16308.8	18655.3	19349.1	18341.7	17370	17868.5	-	-
Wafn003429	C16H30O10	3-Methylbutyl 6-O-(alpha-L-arabinopyranosyl)-beta-D-glucopyranoside	Others	Others	-	5.65582e+06	6.12773e+06	5.64463e+06	4.60482e+06	4.60226e+06	4.46887e+06	4.66217e+06	4.51037e+06	4.87799e+06	-	-
Zmzp006646	C16H12O7	Capillarisin	Others	Chromone	56365-38-9	166713	219452	146159	390628	398009	409551	362570	322678	250923	C08999	-
mws0889	C4H8O5	D-Threonic Acid	Others	Saccharides	3909-12-4	935482	1.07395e+06	1.13261e+06	1.37577e+06	1.06084e+06	1.25473e+06	1.73033e+06	1.47986e+06	2.0176e+06	C21649	-
pmf0174	C10H22O	1-Decanol*	Others	Alcohol compounds	112-30-1	3.65313e+06	3.73029e+06	3.6649e+06	3.63435e+06	3.53145e+06	3.59562e+06	5.00901e+06	5.03484e+06	5.2338e+06	C01633	-
pmp000452	C13H20O3	Annuionone D	Others	Ketone compounds	-	2375005	1.03069e+06	1.12135e+06	1.15571e+06	1.04904e+06	2042505	2255005	1867505	1.55548e+06	-	-
Wasn002394	C16H24O8	Glucosyl 2,6-dimethyl-8-oxoocta-2,6-dienoic acid	Others	Others	-	480849	459605	469040	261848	274908	239127	154305	164474	114727	-	-
MWSslk062	C15H14O3	4'-Methoxyresveratrol	Others	Stilbene	33626-08-3	50110.2	56732.4	57995.7	45865.8	39066.6	37144.2	19820.4	19933	20040.8	-	-
Zmyn000110	C6H14NO8P	D-Glucosamine 1-phosphate	Others	Saccharides	2152-75-2	36848	35052.5	29623.8	49310	29109.1	41873.5	49006.4	51656.7	46455.6	C06156	ko00520,ko01100,ko01250
MWSmce165	C6H14O5	L-Fucitol	Others	Saccharides	13074-06-1	243134	283775	217293	269126	245631	224624	280779	368812	277173	-	-
pmb0789	C14H21NO8	Pyridoxine-5'-O-glucoside	Others	Vitamin	-	371045	430857	421582	263054	223729	211333	455643	405974	401386	C03996	-
MW0149381	C22H38N4O16	Gal1-3Gal1-3GlcNAcSp	Others	Saccharides	-	392107	365187	452655	1.57738e+06	1.43425e+06	1.53068e+06	2.62409e+06	2.9394e+06	2.90817e+06	-	-
pmf0139	C6H12O6	D-Galactose*	Others	Saccharides	59-23-4	967753	926219	1.02833e+06	853191	1.01952e+06	844034	1.32125e+06	1.41224e+06	1.32808e+06	C00124	ko00052,ko01100
MW0151226	C24H22N2O7	HoPhe-Tyr-OH	Others	Lactones	-	4.97224e+07	5.30845e+07	5.22949e+07	6.66806e+06	8.92252e+06	6.39466e+06	849902	1.09561e+06	1.12996e+06	-	-
Hmcn000192	C7H14O7	Sedoheptulose	Others	Saccharides	3019-74-7	913368	759035	1.02393e+06	545458	620796	587343	498589	391089	514353	C02076	ko00710,ko01100
MW0015228	C21H28O3	7-Oxocallitrisic acid, methyl ester	Others	Lactones	-	29030.2	31822.5	30562.4	32930.3	28705.1	30152.9	140491	134986	133219	-	-
Zmgn000447	C3H7O7P	3-Phospho-D-glyceric acid	Others	Saccharides	820-11-1	354854	411460	385169	394769	468355	430012	387460	391491	354386	C00197	ko00010,ko00030,ko00260,ko00270,ko00561,ko00630,ko00710,ko01100,ko01110,ko01200,ko01230,ko01240
mws1515	C13H20O	α-Ionone	Others	Ketone compounds	127-41-3	156621	212204	158012	43903.3	55296.5	46548	25680.7	21774.5	28081.8	C12286	-
Lchp000221	C11H10O4	(Z)-3-Ethylidene-7-hydroxy-6-methoxyphthalide	Others	Others	-	1.68757e+06	1.61414e+06	1.82266e+06	388698	470716	465629	426899	676458	553952	-	-
pmb0801	C14H19NO9	4-Pyridoxic acid-O-glucoside	Others	Vitamin	-	109957	110302	113920	199684	205701	268996	229479	268808	219493	-	-
MA10039492	C6H6O6	Dehydroascorbic acid	Others	Vitamin	490-83-5	2.34024e+06	2.86856e+06	2.22802e+06	3.11179e+06	3.25771e+06	3.2747e+06	2.49754e+06	2.14591e+06	2.53523e+06	C05422	ko00053,ko00480,ko01100
mws1080	C12H22O11	Galactinol	Others	Saccharides	3687-64-7	1.04305e+07	1.07395e+07	1.28193e+07	2.10301e+07	1.79469e+07	1.89321e+07	1.56952e+07	1.52766e+07	1.6177e+07	C01235	ko00052,ko01100
Hahn000897	C20H28O14	picrorhizin	Others	Others	-	20051.3	18132.9	5630.47	23632.9	25377.5	23723.5	66412.5	63916.6	89905.1	-	-
Latp002963	C19H22O10	5-Acetonyl-6-glucosyl-7-hydroxy-2,6-methylchromone	Others	Chromone	-	114877	143848	115940	138000	131712	107684	125455	104535	114386	-	-
Wbtn007495	C17H16O5	5,8-dihydroxy-10-methoxy-2-propylbenzo[h]chromen-4-one	Others	Ketone compounds	-	276722	267998	263944	246925	241251	231006	100547	99634.9	107985	-	-
pmp000256	C24H28O4	Angelicide	Others	Lactones	92935-94-9	29824.2	14955.2	27720.5	8807.21	3586.63	11167.4	1489.46	2570.88	17588.5	-	-
Wayn007352	C20H20O5	9-Oxodemethylmyricanane B	Others	Others	-	21006.4	15897.4	19594.4	72798.8	59342.4	67567.7	52892.4	53985.1	65003.4	-	-
Lmsn000381	C12H22O11	D-Maltose*	Others	Saccharides	69-79-4	7.45315e+06	8.3481e+06	7.65394e+06	1.40251e+07	9.10448e+06	1.56393e+07	1.16303e+07	1.48674e+07	1.58699e+07	C01971	-
Wafn005121	C19H34O10	1-Octen-3-Ol-3-O-Beta-D-Xylopyranosyl(1→6)-Beta-D-Glucopyranoside	Others	Others	150995-11-2	144430	104496	105739	60529.4	77020.9	58270.9	42566.9	29626.1	50986.7	C17614	-
MWS20173	C15H24O2	1-Hydroxybisabola-2,10-dien-4-one	Others	Ketone compounds	-	331143	349425	328189	107246	114440	114637	107613	56768.6	114199	-	-
pmb3081	C6H11PO11	Glucaric acid-1-Phosphate	Others	Saccharides	-	2.20809e+06	661226	2.43024e+06	1.20263e+06	1.15862e+06	1.2327e+06	139862	305005	437504	-	-
Zbsp001807	C13H14O9	Salicylacyl Glucuronide	Others	Others	-	113881	116756	116661	61087.2	45302.2	56608.9	53821.4	51235.7	64660.3	-	-
pma3101	C11H14NO6+	Nicotinate D-ribonucleoside	Others	Vitamin	17720-18-2	1.78331e+06	1.82526e+06	1.97918e+06	3.62886e+06	2.88834e+06	3.6829e+06	5.47151e+06	6.96711e+06	5.88818e+06	C05841	ko00760,ko01100
MW0127946	C16H14O3	(2E)-3-(4-hydroxyphenyl)-1-(4-methoxyphenyl)prop-2-en-1-one	Others	Ketone compounds	69704-15-0	869136	884148	868922	5.79573e+06	5.75606e+06	6.29594e+06	4.19971e+06	4.02511e+06	4.11404e+06	-	-
Lhqp102842	C16H24O10	8-Hydroxy-10-hydrosweroside	Others	Others	-	276786	383684	363004	697889	721188	700728	718538	562733	739104	-	-
MW0151214	C25H24N2O6	HoPhe-HoPhe-OH	Others	Lactones	-	168165	114142	172910	439111	408577	495739	931141	1.10844e+06	2537505	-	-
pme0534	C6H12O7	Gluconic acid	Others	Saccharides	526-95-4	471630	323719	413507	350654	332592	346738	244165	193481	291273	C00257	ko00030,ko01100,ko01110,ko01200
Zjbn102547	C28H30O9	2,7-Dihydroxy-1-(p-hydroxybenzyl)-4-methoxy-9,10-dihydrophenanthrene-4'-O-glucose	Others	Others	-	663617	633265	622029	461552	406197	395462	388499	399598	409225	-	-
Zmxn110201	C14H20O9	2,6-Dimethoxy-4-hydroxyphenol-1-O-ß-D-glucopyranoside	Others	Others	-	112018	104815	115063	94334.2	106252	105150	333437	238214	278056	-	-
Latp005327	C13H12O4	2-Methyl-5-acetonyl-7-hydroxychromone	Others	Chromone	28955-30-8	295005	318015	296713	159305	161914	153995	103824	130395	102707	-	-
mws1155	C6H14O6	D-Mannitol	Others	Saccharides	69-65-8	66609.9	67262.9	64650.9	159275	137134	112973	397028	437681	527628	C00392	ko00051,ko01100,ko02010
mws0214	C6H14O6	D-Sorbitol	Others	Saccharides	50-70-4	178550	171208	168538	346660	311532	367775	1.19192e+06	1.29475e+06	1.20473e+06	C00794	ko00051,ko00052,ko01100,ko02010
Zmgp003417	C19H20O3	1-(4-hydroxyphenyl)-7-phenyl-3,5-diheptanone	Others	Ketone compounds	-	10144.1	7177.62	6900.54	16335	10723.6	10903.8	19252.9	18587.2	26474.9	-	-
mws1164	C6H12O6	D-Fructose*	Others	Saccharides	57-48-7	865396	853390	806935	927986	970483	992854	1.12039e+06	1.15662e+06	1.29604e+06	C05003	-
Latp004456	C11H10O3	2,5-Dimethyl-7-hydroxychromone	Others	Chromone	38412-47-4	2.77151e+06	1.68822e+06	1.83968e+06	2.43797e+06	2.53302e+06	2.18365e+06	1.52433e+06	1.71425e+06	1.54336e+06	-	-
MW0149385	C34H58N4O26	Gal1-3GalNAc1-3Gal1-4Gal1-4GlcSp	Others	Saccharides	-	65120.1	64255.9	66909	109364	102936	105780	111506	110160	102155	-	-
MW0154412	C25H42N4O20	Neu5Gc2-3Gal1-4GlcSp	Others	Saccharides	-	7286	5046.28	11111.8	6574.88	3746.25	12211	2465.79	13026.4	17931.2	-	-
pme2165	C5H4N2O4	Orotic acid (Vitamin B13)	Others	Vitamin	65-86-1	608609	412237	664274	855172	866569	817990	654168	682006	716311	C00295	ko00240,ko01100,ko01240
pmb3079	C8H16NO9P	N-Acetyl-D-glucosamine-1-phosphate	Others	Saccharides	6866-69-9	28717	23082.3	32124	27769.8	14126.9	1483.96	15269.8	6530.06	15258.3	C04256	-
pme3163	C7H15O10P	D-Sedoheptuiose 7-phosphate	Others	Saccharides	2646-35-7	2.56745e+06	2.13062e+06	2.84963e+06	1.37661e+06	1.40457e+06	1.47985e+06	605621	617609	539137	-	-
zjgp122321	C16H18O9	4-O-acetyl-3-O-caffeoyl-2-C-methyl-D-erythronate*	Others	Others	-	690971	680627	573995	1.45466e+06	1.48362e+06	1.34528e+06	1.7742e+06	1.68952e+06	1.67612e+06	-	-
Hamp011640	C16H33NO	palmitic amide	Others	Others	-	470725	530589	403579	140435	137362	351617	255334	291020	229210	-	-
Wasn001007	C12H18O11	Isoascorbic acid 2-O-glucoside	Others	Vitamin	-	200387	273794	321228	387534	412820	336811	439793	549571	451129	-	-
MW0149403	C28H48N4O21	Galb1-4GlcNAcb1-3Galb1-4Glcb-Sp	Others	Saccharides	-	15629.2	13302.2	10492.8	79304.7	50256.5	70299.7	150928	39119.7	26522.7	-	-
Hmfn000531	C6H8O6	L-Ascorbic acid (Vitamin C)	Others	Vitamin	50-81-7	428988	361576	441693	86397.1	409981	260850	436042	427745	141721	C00072	ko00053,ko00480,ko01100,ko01110,ko01240
pmn001423	C19H30O8	Roseoside	Others	Ketone compounds	54835-70-0	2.25349e+06	1.8395e+06	1.53376e+06	5.72081e+06	5.40256e+06	6.09651e+06	5.44315e+06	5.23592e+06	4.91852e+06	-	-
mws0866	C6H13O9P	D-Glucose 6-phosphate*	Others	Saccharides	56-73-5	4.58514e+06	4.25029e+06	4.64659e+06	3.51623e+06	4.04003e+06	3.45362e+06	1.71723e+06	1.62224e+06	1.74745e+06	C00092	ko00500,ko00524,ko00562,ko01100,ko01110
MW0129533	C15H12O3	1-(2-Hydroxyphenyl)-3-phenylpropane-1,3-dione	Others	Ketone compounds	1469-94-9	2.65724e+06	2.60394e+06	2.63025e+06	1.51741e+06	1.35645e+06	1.3144e+06	744598	780541	793078	C22066	-
MW0154404	C25H42N4O19	Neu5Ac2-6Gal1-4GlcSp	Others	Saccharides	-	1986.25	1870.33	2330.45	13275	10132.2	17232.1	10941.6	18034	18076.5	-	-
Lmqn000432	C9H19O11P	1-(sn-Glycero-3-phospho)-1D-myo-inositol	Others	Saccharides	-	530737	509502	532189	516107	436624	298519	248722	259087	252883	-	-
MWSmce220	C6H10O6	D-Glucono-1,5-lactone	Others	Saccharides	90-80-2	218019	151025	154999	191932	202094	210071	192500	240732	196490	C00198	ko00030,ko01100,ko01110,ko01200
pme2596	C8H9NO4	4-Pyridoxic acid	Others	Vitamin	82-82-6	215528	216034	238639	320517	322195	351122	546406	516372	509141	C00847	ko00750,ko01100
mws0232	C17H20N4O6	Riboflavin (Vitamin B2)	Others	Vitamin	83-88-5	1.48064e+06	1.65196e+06	1.55374e+06	1592505	859917	1.04172e+06	1.15087e+06	1.2218e+06	1862505	C00255	ko00740,ko01100,ko01110,ko01240,ko02010
pme0513	C5H12O5	Xylitol*	Others	Saccharides	87-99-0	442629	467612	480322	412556	403628	471332	395273	407590	486269	C00379	ko00040,ko01100,ko02010
pme0490	C6H5NO2	Nicotinic acid (Vitamin B3)	Others	Vitamin	59-67-6	188196	184370	165243	349295	339111	323641	671701	796344	684259	C00253	ko00760,ko00960,ko01100,ko01110,ko01240
pmp001119	C15H12O5	3,5-Dihydroxy-2,4-dimethoxy-9H-fluoren-9-one	Others	Ketone compounds	-	34678.6	39512.2	40100.6	24863.1	25865	15790.2	15369.9	6601.77	6515.8	-	-
mws1499	C5H10O5	D-Arabinose*	Others	Saccharides	10323-20-3	92102.7	71636.5	115671	122096	130056	130498	158940	169964	155515	C00216	ko00040,ko00053,ko00520,ko01100,ko01250
pma1751	C12H15NO7	N-(beta-D-Glucosyl)nicotinate*	Others	Vitamin	-	152939	128981	159372	102755	109482	118946	155248	170285	201557	-	-
HX1340	C11H16O3	epiloliolide	Others	Others	-	504711	515601	479445	240000	235474	239008	209701	169523	219777	-	-
mws2608	C8H15NO6	N-Acetyl-D-galactosamine	Others	Saccharides	1811-31-0	290669	308520	405354	343688	444672	227449	347858	357825	411231	C01132	ko00052,ko00520,ko01100,ko01250
MWS2056	C6H10O2	Delta-Hexalactone	Others	Lactones	823-22-3	237835	233055	338037	362627	354569	339315	264450	225810	226756	-	-
Zahp011111	C10H10O3	3,4-Methylenedioxypropiophenone	Others	Others	-	131002	105195	105563	276385	300091	265769	248519	242776	257511	-	-
mws0437	C5H12O5	D-Arabitol*	Others	Saccharides	488-82-4	135027	128358	122691	295052	262713	280382	1.01053e+06	1.10151e+06	1.06293e+06	C01904	ko00040,ko01100
Zmwp006493	C15H18O3	8-Hydroxylindestenolide	Others	Lactones	-	83085.8	81354.5	81653.2	55393.5	50350.5	48499.1	19613.5	19658.3	22114.1	-	-
Wbmp003302	C10H12O2	Frambinone	Others	Ketone compounds	-	610547	742898	522123	3.52242e+06	4.07263e+06	3.7539e+06	2.47932e+06	2.10855e+06	2.45305e+06	-	-
MWSmce703	C6H8O	3-Methyl-2-cyclopenten-1-one	Others	Stilbene	2758-18-1	149222	95652.8	147425	34227.8	32482	36860.3	33515.5	8628.45	30005	-	-
Wcfn002460	C10H12O5	2,3-Dihydroxy-1-(4'-hydroxy-3'-methoxyphenyl)-propan-1-one	Others	Others	-	120323	140762	113787	98937.3	82620	101487	55409.7	58057.3	57202.7	-	-
Wagp001892	C11H22O7	(2S,4R)-4-(Beta-D-Glucopyranosyloxy)-2-Pentanol	Others	Others	183744-50-5	120865	136717	106423	166628	110809	140455	158651	189839	230572	-	-
Zmpn000199	C6H10O8	D-Galactaric acid*	Others	Saccharides	526-99-8	1.31084e+06	1.26826e+06	1.26523e+06	839768	676658	689183	485660	497278	426754	C00879	ko00053,ko01100
pme1014	C31H40O2	Menatetrenone (Vitamin K2)	Others	Vitamin	11032-49-8	66001.4	67526.3	93489.1	76665.4	110824	111701	135360	164346	233318	-	-
pmp000311	C27H36O14	Arabinose-4'-O-glucosyl-5-O-methylvisamminol	Others	Chromone	-	67243.5	71409.9	87461.7	48913.7	64801.8	68388	45247	35990.2	45005	-	-
mws1089	C12H23O14P	Sucrose-6-phosphate	Others	Saccharides	-	83949.4	52466.6	62684.8	68671.9	79149.7	83930.2	35590.5	43960.6	49610.5	-	-
Zmcp102206	C24H30O4	(Z)-3,8-Dihydro 6,6·;7,3'a-diligustilide	Others	Others	-	6833.03	5474.88	6415.73	6371.66	5932.49	6754.51	54080.9	53202.3	55995.3	-	-
pme0519	C12H22O11	D-Sucrose*	Others	Saccharides	57-50-1	6.43979e+06	6.59381e+06	7.07636e+06	1.05885e+07	1.09899e+07	1.04811e+07	1.01166e+07	9.59472e+06	1.46412e+07	C00089	ko00052,ko00500,ko01100,ko01110,ko02010
Lchn000012	C26H34O12	Alangilignoside D	Others	Others	-	846313	910122	856577	673893	755638	649449	486774	556992	552331	-	-
mws2523	C12H23O14P	Trehalose 6-phosphate	Others	Saccharides	4484-88-2	46162.6	57494.3	49653.6	60688.9	57476.2	63881.2	36001	35421.9	37170.4	C00689	ko00500,ko01100,ko01110
Wafn005994	C21H36O10	Geranyl 6-O-xylopyranosyl-glucopyranoside*	Others	Others	124044-06-0	216784	298340	312311	59309.7	56164.2	42595.8	21262	40778.9	16449.1	-	-
Wbsp000360	C28H44O3	Ergosterol peroxide	Others	Others	2061-64-5	24579.8	33297.4	27329.1	25887.7	26676.8	30995	21070	33732.8	32553.6	-	-
Zamn00402	C6H12O6	sorbose*	Others	Saccharides	-	889538	896131	932628	924076	989327	982242	1.16996e+06	1.20174e+06	1.42012e+06	-	-
Wcgp003250	C10H10O2	2-Methyl-3-hydroxyindan-1-one	Others	Others	-	3111445	1.76253e+06	1.60204e+06	4.19629e+06	4.53449e+06	3.71804e+06	6.73329e+06	7.18417e+06	8.42324e+06	-	-
Wafn004433	C17H32O10	1-Hexanol arabinosylglucoside	Others	Others	-	2.21373e+06	2.25193e+06	2.40947e+06	1022505	949387	995068	905554	424809	471257	-	-
MW0113098	C14H19NO2	4'-Methoxy-alpha-pyrrolidinopropiophenone	Others	Ketone compounds	478243-09-3	350179	309698	335004	162182	220270	131004	15005	2004	6007	-	-
Wagp004588	C22H34O11	Dihydrovomifoliol 4-O-malonyl glucoside	Others	Others	-	458525	425622	449981	2.00683e+06	2.19453e+06	1.86485e+06	5.6682e+06	5.73612e+06	5.44695e+06	-	-
MW0154401	C29H48N6O19	Neu5Ac2-3LacDiNAcSp	Others	Saccharides	-	1.60362e+06	1.56279e+06	1.6259e+06	1.19295e+06	1.28766e+06	1.19134e+06	1.08831e+06	1.2532e+06	1.00238e+06	-	-
mws5038	C12H22O11	Isomaltulose*	Others	Saccharides	13718-94-0	8.31953e+06	6.81194e+06	8.62819e+06	1.76514e+07	1.23294e+07	1.37287e+07	1.17337e+07	1.16293e+07	1.50984e+07	C01742	-
Lmdp012016	C24H30O4	Senkyunolide P	Others	Lactones	142864-23-1	21984.4	21788.1	24646.2	24980.9	21760.1	25427.5	23911.2	28315.6	28132.9	-	-
pmn001394	C20H22O9	2,3,5,4'-Tetrahydroxystilbene-2-O-glucoside	Others	Stilbene	82373-94-2	504957	577722	599211	536718	519862	604077	1.03797e+06	934141	1.10341e+06	-	-
Wasn006585	C21H36O10	Geranyl 3-O-xylopyranosyl-glucopyranoside*	Others	Others	-	56082.3	48629.9	54561.1	61401.4	61103.1	72661.8	33243.5	32034.5	68696.6	-	-
Wafn003633	C18H32O9	1-O-Acetyl-Glucopyranose 6-Hydroxydecanoate	Others	Saccharides	-	62674.8	70988.3	64005.1	297141	107136	306780	416457	449915	466322	-	-
Lmmn004032	C11H16O	Cis-Jasmone	Others	Ketone compounds	488-10-8	58112.3	73450.8	57367.6	1.1851e+06	1.21442e+06	1.4249e+06	1.97537e+06	1.8343e+06	1.91069e+06	C08490	-
MW0049032	C21H30O8S	Cortisol 21-sulfate	Others	Lactones	1253-43-6	42932.1	34238.1	35129.8	227538	205945	230985	630669	664191	601230	-	-
Zbxp002028	C15H23NO9	4-Demethylsimmondsin	Others	Others	-	7747.53	9183.27	32058.3	49002.7	44512.6	52654	83820.7	70840.4	84312.8	-	-
Lhhp120820	C14H16O5	Acetoxy eugenol Acetate	Others	Others	-	25133.7	20347.7	30005	32027	27448.1	17950.9	30005	22556.2	27526.7	-	-
Zmzn000079	C4H9O7P	D-Erythrose-4-phosphate	Others	Saccharides	585-18-2	92152	83641.6	73968.7	88574.2	84495.7	64697.6	63218.5	56427	70279.9	C00279	ko00030,ko00400,ko00710,ko00750,ko01100,ko01110,ko01200,ko01230,ko01240
Zmgp004297	C19H20O2	1-phenyl-7-(4-hydroxyphenyl)-4-ene-3-heptanone	Others	Ketone compounds	-	437413	649443	732964	831665	960048	742181	472867	452687	402269	-	-
pmf0138	C6H12O6	D-Mannose*	Others	Saccharides	3458-28-4	654915	549080	540408	781319	663574	760275	1.25805e+06	1.24504e+06	1.18809e+06	C00159	ko00051,ko00052,ko00520,ko01100,ko01250,ko02010
Zasn010433	C20H36O2	9,12-Octadecadienoic acid,ethyl ester*	Others	Others	6114-21-2	46701.4	43782.2	89239.7	55385.5	45204.9	40063.3	70397.6	64081.1	78235.3	-	-
pmp000292	C15H16O5	Hamaudol	Others	Chromone	735-46-6	12594.1	5161.53	6993.98	23971.9	26314.8	30649.5	17315	21279	17655.7	C17483	-
pmp000254	C13H16O4	Z-6-Hydroxy-7-methoxydihydroligustilide	Others	Lactones	-	49500.8	101433	86862.8	138074	119428	111345	132008	155625	146798	-	-
Zmyn000108	C6H10O8	D-Saccharic acid*	Others	Saccharides	87-73-0	1.39838e+06	1.28185e+06	1.48542e+06	760379	673099	790929	387733	758237	957607	C00818	ko00053,ko01100
MW0151213	C21H20N4O6	HoPhe-His-OH	Others	Lactones	-	86996.6	72324.6	50005	116341	129952	103765	113924	92236.6	92698.3	-	-
Wbsp000107	C17H24O6	(2s)-2-[(5s)-5-hydroxyhexa-1,3-dien-1-yl]-5-methoxy-4-[(3r)-3-methoxybutanoyl]-2-methylfuran-3-one	Others	Ketone compounds	-	854772	749006	774908	332505	432505	320005	320005	317505	817505	-	-
pme1383	C8H11NO3	Pyridoxine	Others	Vitamin	65-23-6	269861	294212	245577	68425.7	65843.8	63856.8	149991	122296	129286	C00314	ko00750,ko01100,ko01240
MW0015536	C38H46O7	acetyl Podocarpic acid anhydride	Others	Lactones	344327-48-6	1.7195e+06	318386	1.2988e+06	378172	1.73532e+06	1.55586e+06	327215	339427	1.22727e+06	-	-
Lajp004824	C22H24O9	Medicarpinglucoside	Others	Alcohol compounds	-	67123.3	100140	78142.5	77143.1	98769.4	103049	74636.3	55912	108633	-	-
MWS1844	C14H18O	2-Pentyl-3-phenyl-2-propenal	Others	Aldehyde compounds	122-40-7	28336.6	33063.7	29833	36361.2	34332.3	36595.2	22257.4	20144	22730.3	C12288	-
Zasp003507	C20H28O12	Paeonolide	Others	Others	72520-92-4	180069	111999	178197	35005	71861.9	60761	55431.9	53682.9	55279.4	-	-
Lmbp010382	C18H16O3	6-Methoxy-2-(2-phenylethyl)chromone	Others	Chromone	84294-89-3	50271.2	60276.8	104529	89514.9	81785.3	101381	53042	48623.5	58932.6	-	-
mws0264	C12H22O11	D-Trehalose*	Others	Saccharides	99-20-7	4.25441e+06	4.87057e+06	4.51112e+06	7.76367e+06	7.11871e+06	7.38595e+06	8.84593e+06	4.50299e+06	1.05453e+07	C01083	ko00500,ko01100,ko01110,ko02010
mws1589	C18H32O16	D-Panose*	Others	Saccharides	33401-87-5	36507.9	44991.9	50859.9	78595	91428.2	43687.9	41335.6	41731.9	50207.9	C00713	-
pmp001235	C12H18O2	Cnidilide	Others	Lactones	-	38045.6	29424	37509.1	32397.6	39816.5	38660.1	83976.5	85291.4	96555.4	-	-
pmf0348	C10H20O3	2,6-Dimethyl-7-octene-2,3,6-triol	Others	Alcohol compounds	73815-21-1	53287.1	50565.7	38290.9	52695.1	58905.9	79596.2	136683	156561	157012	-	-
Zmpn000095	C6H15O9P	Sorbitol-6-phosphate	Others	Saccharides	20479-58-7	29020.8	21200.6	22071.7	20910.9	20324.3	16267.5	14815	8712.69	15075	C01096	ko00051,ko01100
mws4175	C6H8O6	D-Glucurono-6,3-lactone	Others	Saccharides	32449-92-6	127796	148811	157079	122192	27215.6	47770	28594.3	91623.2	25677.1	C02670	ko00053,ko01100
Zmzn000078	C3H7O6P	Dihydroxyacetone phosphate	Others	Saccharides	57-04-5	28160.8	38915.3	29910.1	39202.1	28739.8	32820.1	16263.9	20040	14813.6	C00111	ko00010,ko00040,ko00051,ko00052,ko00561,ko00562,ko00564,ko00640,ko00710,ko00760,ko01100,ko01110,ko01200,ko01230
Lhyp111011	C15H8O7	Isodemethylwedelolactone*	Others	Others	350681-33-3	137199	127050	149084	69900.5	70005	114043	62000.4	45005	67505	-	-
Zmyn000230	C5H8O5	2-Dehydro-3-deoxy-L-arabinonate*	Others	Saccharides	-	3.18582e+06	2.44696e+06	3.3923e+06	2.57669e+06	2.53345e+06	2.73458e+06	2.2033e+06	2.59583e+06	2.02641e+06	C00684	ko00053,ko01100
MWSmce203	C12H22O11	D-Cellobiose	Others	Saccharides	528-50-7	86066.6	101064	80198.6	234071	139532	95846.6	177932	157866	222988	-	-
pmp000602	C19H22O9	6-Hydroxymusizin-8-O-β-D-glucoside	Others	Ketone compounds	-	167739	173217	193387	691167	716099	410416	697505	435889	465291	-	-
Zasn010461	C17H34O2	Pentadecanoic acid,14-methyl-,methyl ester	Others	Others	5129-60-2	273527	160583	281966	224002	219510	156917	164453	298145	478714	-	-
zjgp122326	C12H15NO7	Pyridine-4-formyl-O-β-D-glucopyranoside*	Others	Others	-	34310.6	39298.6	29387.8	40178.5	37298	38438.8	52056.2	51578.7	57322	-	-
mws1189	C6H10O7	D-Galacturonic acid*	Others	Saccharides	685-73-4	124720	135755	146934	83985.5	74459	55459.6	73715.1	29989	54267.1	C00333	ko00040,ko00053,ko00520,ko01100,ko01240,ko01250,ko02010
MW0154410	C27H45N5O20	Neu5Gc2-3Gal1-3GlcNAcSp	Others	Saccharides	-	12514.2	6984.48	8202.64	227964	316258	222236	71356.3	69984.3	88490.2	-	-
Lhhp120825	C16H24O8	Multiflotriol glucoside*	Others	Others	-	311537	241969	288724	145490	198720	195005	162462	204894	191585	-	-
MWS1983	C12H24O11	Maltitol	Others	Saccharides	585-88-6	226480	175134	362136	549308	368850	272099	465530	471659	396140	-	-
MA10039641	C12H22O11	Lactobiose	Others	Saccharides	63-42-3	1.11824e+07	1.04429e+07	1.42612e+07	2.71811e+07	1.77179e+07	2.52147e+07	1.2679e+07	1.80935e+07	1.94737e+07	C00243	ko00052,ko01100,ko02010
MW0154405	C29H48N6O19	Neu5Ac2-6LacDiNAcSp	Others	Saccharides	-	255257	466677	375528	223404	160754	152083	315176	498100	266807	-	-
pmb0786	C6H13NO5	D-Glucosamine	Others	Saccharides	3416-24-8	854185	1.15011e+06	690128	1.22583e+06	904514	825834	765311	853758	810237	C00329	ko00520,ko01100,ko01250
MWSmce372	C15H26O3	Prohydrojasmon (racemate)	Others	Ketone compounds	158474-72-7	4947.65	1063.35	3202.07	6122.48	7383.39	9838.84	16905.6	18547.9	14902.9	-	-
MW0149382	C28H48N4O20	Gal1-3Gal1-4[Fuc1-3]GlcNAcSp	Others	Saccharides	-	55522.6	88230.9	70126.9	102152	154568	85940.6	184037	185415	173193	-	-
pma6455	C5H11O8P	Ribulose-5-phosphate	Others	Saccharides	4151-19-3	65119	62752.1	67753.1	32384.1	40128.3	46951.3	21986.5	24535.9	21934.6	C00199	ko00030,ko00040,ko00710,ko00740,ko01100,ko01110,ko01200,ko01230,ko01240,ko01250
Zmcp102504	C20H24O9	Marmesinin	Others	Others	-	985092	954507	935068	274993	274174	337498	517291	506243	396348	-	-
Latp003876	C19H24O9	2-Methyl-5-(2'-hydroxypropyl)-7-hydroxy-chromone-2'-O-β-D-glucopyranoside	Others	Chromone	-	22505	17658.7	22505	45006.8	30381.8	47207	87505	95005	63002.8	-	-
Wasn000528	C12H18O11	2-O-α-D-Glucopyranosyl-L-ascorbic acid	Others	Vitamin	129499-78-1	604843	410245	510049	658559	602491	708956	900604	992887	977749	C18339	-
pme2125	C18H32O16	Raffinose*	Others	Saccharides	512-69-6	315405	205545	228226	276437	430036	299654	316434	320693	352481	C00492	ko00052,ko01100,ko02010
MWS0618	C9H19NO4	Pantothenol	Others	Alcohol compounds	16485-10-2	37592.1	42819.4	83615.5	42702.6	42129.8	57601.3	47735.8	76046.8	61139	-	-
MW0112809	C18H32O15	3'-Fucosyllactose	Others	Saccharides	41312-47-4	5.05706e+06	5.31198e+06	5.03881e+06	1.6236e+07	1.07913e+07	1.558e+07	9.77287e+06	5.32131e+06	1.02472e+07	-	-
MWSslk201	C21H26O10	Sec-O-Glucosylhamaudol	Others	Chromone	80681-44-3	24320	26085	33355.4	171816	158092	77722.8	101883	91324.1	110904	C17484	-
Lsjp211201	C13H20O2	3S-3-hydroxy-β-damascon	Others	Others	-	40143.1	74629.6	43532.9	44436.2	40837.6	66885.6	95772.3	76905.9	83344.2	-	-
Zasp103507	C20H28O12	Apiopaeonoside	Others	Others	100291-86-9	151034	109399	144242	89096.8	55279.4	59400.3	63568.3	71430.5	89103.9	-	-
Lhhp120816	C10H12O3	Hydroxyeugenol	Others	Others	-	7270.84	27587.9	18177.3	41631.8	70005	42505	92505	167505	160005	-	-
Waln006120	C19H36O10	Octyl 6-O-Alpha-L-Arabinopyranosyl-Beta-D-Glucopyranoside	Others	Others	168288-07-1	142547	255398	210681	94934.7	183556	126035	65120.4	214109	52000.4	-	-
Latp003004	C19H22O9	2-Methyl-5-acetonyl-7-hydroxychromone glucoside	Others	Chromone	-	72095.3	83031.1	59499.6	56059.6	40154.6	34655.1	64957.1	65846.8	59499.6	-	-
Lhmp122021	C26H26O12	3-O-caffeioyl feruloyl quinic acid	Others	Others	-	35299.7	35005	30251.5	30233.4	30005	25876.7	36339	32505	38287.3	-	-
Hahn002084	C24H28O13	6'-O-caffeoylcatalpol	Others	Others	-	65851.1	43928.5	66575.9	77208.6	83399.9	80447.9	67901.9	66933.1	76002.7	-	-
pme0500	C18H32O16	D-Melezitose	Others	Saccharides	597-12-6	68879.4	51707.5	58169.6	60927.4	45770.8	63899.9	69793.8	49263.3	58169.6	C08243	-
Lssp210280	C19H18O11	1,5-dihydroxy ketone-6 murine O-β-D-glucoside	Others	Others	-	74326.4	54008.6	76848.4	107799	104418	106495	105385	134256	128057	-	-
Lhqp101804	C18H18O5	p-Hydroxyphenethyl trans-ferulate	Others	Others	84873-15-4	7520.05	4019.58	6772.54	43235.5	35830.5	34720.2	31219.9	43559.1	74937.3	-	-
Lmjp101403	C10H10O4	3ξ-(1ξ-Hydroxyethyl)-7-hydroxy-1-isobenzofuranone	Others	Others	-	141143	115593	87609.7	217763	525005	400005	255510	272506	505005	-	-
MW0134030	C15H10O7	5,7-dihydroxy-2-(2,3,4-trihydroxyphenyl)-4H-chromen-4-one*	Others	Ketone compounds	-	2.01716e+06	6148740	1.55322e+06	6.08541e+06	4.07423e+06	2.32762e+06	2.09521e+06	1.97594e+06	3.49026e+06	-	-
MWSmce294	C12H16O3	Elemicin	Phenolic acids	Phenolic acids	487-11-6	37652	37982.8	42457.9	33991.1	37233.4	37509.7	117082	117443	105137	C10451	-
Lmzn001582	C18H28O9	5'-Glucosyloxyjasmanic acid	Phenolic acids	Phenolic acids	-	5.73948e+06	6.17203e+06	6.5548e+06	1.39227e+06	1.63278e+06	1.39242e+06	742317	666746	658780	-	-
Zmcp102204	C16H22O4	Senkyunolide Q*	Phenolic acids	Phenolic acids	-	1.32494e+06	1.14087e+06	1.21751e+06	1.28902e+06	1.43122e+06	1.38755e+06	2.57366e+06	2.5103e+06	2.59548e+06	-	-
Hmhn002787	C21H32O10	(1'R,3R,5R,8'S)-Dihydrophaseic acid-O-β-D-glucoside	Phenolic acids	Phenolic acids	-	65283	69519.4	70794.8	76170.2	93751.5	68674.5	91838.5	91789.4	96954.6	-	-
pme3083	C8H7NO3	2-(Formylamino)benzoic acid	Phenolic acids	Phenolic acids	3342-77-6	146303	169827	160270	97681.2	103666	119839	124249	139923	114693	C05653	ko00380,ko01100
mws2212	C9H8O4	Caffeic acid	Phenolic acids	Phenolic acids	331-39-5	664390	642477	495968	3.74228e+06	4.10577e+06	3.87033e+06	2.9022e+06	2.82888e+06	2.65208e+06	C01197	ko00940,ko01100,ko01110
Lmbp000728	C8H8O	(S)-2-Phenyloxirane	Phenolic acids	Phenolic acids	20780-54-5	7.87091e+06	7.55554e+06	8.16481e+06	2.33372e+06	2.37167e+06	2.43989e+06	1.15255e+06	1.21775e+06	1.18342e+06	C20782	ko01100
Zmhn001358	C13H16O8	4-O-Glucosyl-4-hydroxybenzoic acid	Phenolic acids	Phenolic acids	-	7.46845e+06	7.87752e+06	7.49618e+06	1.50541e+07	1.48268e+07	1.40399e+07	1.51421e+07	1.66972e+07	1.48825e+07	-	-
MWSprf004	C16H18O9	Neochlorogenic acid (5-O-Caffeoylquinic acid)*	Phenolic acids	Phenolic acids	906-33-2	2.80501e+07	3.01199e+07	2.90302e+07	57097230	5.93576e+07	5.36243e+07	6.65901e+07	6.50088e+07	6.36283e+07	C17147	-
mws1505	C17H16O4	Phenethyl caffeate	Phenolic acids	Phenolic acids	104594-70-9	8285.18	4513.16	7438.35	339286	376608	318347	151988	241760	141569	C10484	-
pmn001553	C14H20O8	Cimidahurinine	Phenolic acids	Phenolic acids	142542-89-0	1.37294e+06	1.4389e+06	1.52541e+06	1.81449e+06	1.80269e+06	1.79832e+06	2.07564e+06	2.09619e+06	2.11351e+06	-	-
pmb3074	C16H18O8	5-O-p-Coumaroylquinic acid*	Phenolic acids	Phenolic acids	1899-30-5	904154	820849	833796	304660	295061	294402	146898	174510	193607	C12208	ko00940,ko00941,ko00945,ko01110
Zmcp102202	C12H12O3	Senkyunolide C*	Phenolic acids	Phenolic acids	-	4.16272e+06	4.18838e+06	4.12466e+06	4.4382e+06	4.61019e+06	4363425	8.17255e+06	7.90856e+06	8.23363e+06	-	-
Hmqn000843	C13H18O8	Tachioside*	Phenolic acids	Phenolic acids	109194-60-7	311494	351074	311591	712649	657000	750521	1.65846e+06	1.72313e+06	1.80026e+06	-	-
Lmhn003074	C14H14O8	Feruloylmalic acid	Phenolic acids	Phenolic acids	-	659379	716020	789970	453547	407709	390365	622982	559890	618052	-	-
MWSmce675	C12H16O7	Arbutin	Phenolic acids	Phenolic acids	497-76-7	149960	165973	190105	167475	155620	152813	530904	399265	449513	C06186	ko00010
Lahp002797	C9H10O4	Methyl Orsellinate	Phenolic acids	Phenolic acids	3187-58-4	157458	188434	200397	464038	474633	479555	533642	598325	526665	-	-
Zbdn001947	C13H18O8	Isotachioside*	Phenolic acids	Phenolic acids	31427-08-4	314732	308018	308733	687534	660993	597988	1.76451e+06	1.6142e+06	1.75327e+06	-	-
Wafn002081	C12H14O8	Dihydroxybenzoyl xyloside	Phenolic acids	Phenolic acids	-	5.08475e+06	5.62566e+06	5.6696e+06	1.26075e+07	1.29194e+07	1.2008e+07	1.85604e+07	2.0039e+07	1.98106e+07	-	-
Zaln004057	C16H16O8	4-caffeoylshikimic acid	Phenolic acids	Phenolic acids	-	365704	372382	370038	2.53128e+06	2.85425e+06	2.68525e+06	2.19427e+06	2.00801e+06	2.15713e+06	-	-
pma6460	C16H18O8	4-O-p-Coumaroylquinic acid	Phenolic acids	Phenolic acids	32451-86-8	244866	198945	244431	102993	110199	110717	62399.7	63475	67600.3	C10441	-
MWSmce341	C16H22O4	Butyl isobutyl phthalate*	Phenolic acids	Phenolic acids	17851-53-5	1.26555e+06	1.20634e+06	1.23582e+06	1.33292e+06	1.3895e+06	1.37529e+06	2.50755e+06	2.39993e+06	2.54813e+06	-	-
Jmsp005717	C18H28O3	Methyl-6-Paradol	Phenolic acids	Phenolic acids	-	185211	189776	211655	1.10567e+06	1.16278e+06	1.19177e+06	1.7561e+06	1.78106e+06	1.84266e+06	-	-
pmb2654	C19H27NO12	Anthranilate-1-O-Sophoroside	Phenolic acids	Phenolic acids	-	1.27312e+06	1.91017e+06	1.73643e+06	3.31677e+06	3.03945e+06	2.908e+06	2.9582e+06	3.14339e+06	3.78618e+06	-	-
Wafn002827	C16H22O9	Dihydroferulic acid glucoside	Phenolic acids	Phenolic acids	-	925980	964261	918213	1.1692e+06	1.11762e+06	1.08191e+06	2.09227e+06	2.14636e+06	2.05183e+06	-	-
Wafn002491	C16H18O11	2-O-Feruloylglucaric Acid	Phenolic acids	Phenolic acids	-	5.69696e+06	6.05962e+06	4.67657e+06	3.98423e+06	4.0028e+06	4.52834e+06	3.08061e+06	4.05967e+06	3.97178e+06	-	-
Lakn002075	C18H24O12	4-Hydroxybenzoic acid glucosyl xyloside	Phenolic acids	Phenolic acids	-	8.54253e+06	9.02408e+06	9.92344e+06	6.17813e+06	5.94753e+06	6.53463e+06	8.96706e+06	8.93497e+06	9.1585e+06	-	-
Lmqp008175	C10H10O2	Methyl Cinnamate	Phenolic acids	Phenolic acids	103-26-4	4.50759e+06	3.963e+06	4.63549e+06	7.58506e+06	6.88498e+06	6.97841e+06	4.9328e+06	4.80934e+06	4.22739e+06	C06358	-
pmp001285	C8H4O3	Phthalic anhydride	Phenolic acids	Phenolic acids	85-44-9	4.79984e+06	4.67861e+06	4.74599e+06	4.48785e+06	4.8757e+06	4.7645e+06	8.44192e+06	7.9847e+06	8.37619e+06	-	-
Zmln000899	C15H20O9	Syringaldehyde-4-O-glucoside	Phenolic acids	Phenolic acids	-	309181	219998	334417	941337	1.03268e+06	1.14637e+06	1.59257e+06	1.78655e+06	1.61013e+06	-	-
pme2828	C6H5NO3	4-Nitrophenol	Phenolic acids	Phenolic acids	100-02-7	5.12195e+07	5.05234e+07	4.94269e+07	6.46205e+07	6.85699e+07	6.44308e+07	8.01658e+07	7.80163e+07	7.48949e+07	C00870	-
Hmln007772	C17H26O4	Nordihydrocapsiate	Phenolic acids	Phenolic acids	220012-53-3	1.44958e+06	1.83543e+06	1.92602e+06	1.98974e+06	2.10572e+06	1.91041e+06	1.69148e+06	1.59204e+06	1.46481e+06	-	-
Lmdp003146	C10H14O2	Rhododendrol*	Phenolic acids	Phenolic acids	501-96-2	513529	407911	529875	619842	552376	365421	647505	411007	518123	-	-
MWS1877	C14H22O	4-tert-Octylphenol	Phenolic acids	Phenolic acids	140-66-9	17208.8	19360	15622.2	18585.3	19573	18900.5	19726.3	19061.1	17888.2	C14205	-
mws2368	C8H10O2	Tyrosol; 4-Hydroxyphenylethanol	Phenolic acids	Phenolic acids	501-94-0	81540.3	68505.5	85107.5	37005.3	32255.3	33908.8	34940.5	36381.2	41105.5	C06044	ko00350,ko01100
Lmsn004322	C24H24O12	1,6-Di-O-caffeoyl-β-D-glucose	Phenolic acids	Phenolic acids	-	199734	209381	214419	539418	506672	527916	704608	711457	750086	-	-
Zmtn001661	C14H20O8	Vanilloloside	Phenolic acids	Phenolic acids	74950-96-2	1.56264e+06	1.48132e+06	1.80092e+06	2.09015e+06	2.02464e+06	2.04751e+06	3.62389e+06	3.83123e+06	3.84157e+06	-	-
Ymjm000148	C14H20O7	Salidroside	Phenolic acids	Phenolic acids	10338-51-9	9.85357e+06	1.01564e+07	9.75746e+06	1.70413e+07	1.78031e+07	1.85212e+07	1.85107e+07	1.99774e+07	1.93622e+07	C06046	ko00350,ko01100
pme0282	C8H6O4	Phthalic acid	Phenolic acids	Phenolic acids	88-99-3	94774.2	105986	112136	84184.8	91084.2	104174	170621	155444	159736	C01606	ko01100,ko02010
Lmdn003756	C10H10O4	Methyl caffeate	Phenolic acids	Phenolic acids	3843-74-1	35976.5	50793.4	29513.9	21749.3	24841.4	28266.2	93251.8	76598.1	75060.8	C10477	-
mws0748	C16H18O9	1-Caffeoylquinic acid	Phenolic acids	Phenolic acids	1241-87-8	3.99016e+06	3.04853e+06	3.39498e+06	1.19159e+07	1.14673e+07	1.27928e+07	2.1687e+07	2.21614e+07	2.30342e+07	-	-
mws2108	C16H18O9	Cryptochlorogenic acid (4-O-Caffeoylquinic acid)*	Phenolic acids	Phenolic acids	905-99-7	8.05621e+06	9.28749e+06	8.8724e+06	1.81872e+07	1.77474e+07	1.78174e+07	2.35015e+07	2.32627e+07	2.25338e+07	-	-
Cmjn004337	C18H26O10	Benzyl-(2''-O-xylosyl)glucoside	Phenolic acids	Phenolic acids	-	2.88229e+06	2.51562e+06	3.52389e+06	1.48853e+06	1.88264e+06	1.45247e+06	1.52521e+06	262518	592505	-	-
pmb2620	C11H12O4	3,4-Dimethoxycinnamic acid	Phenolic acids	Phenolic acids	2316-26-9	67713.6	67884.4	61451	66849.5	63260.6	62429.2	71029	75124.4	90369.7	-	-
mws2184	C11H12O4	Ethyl caffeate	Phenolic acids	Phenolic acids	102-37-4	38659	34359.5	30551.1	19901	17870.3	15016.5	25096.9	22395.3	17358.2	-	-
Zmhn002301	C15H18O8	p-Coumaric acid-4-O-glucoside	Phenolic acids	Phenolic acids	117405-48-8	2.01442e+06	2.03464e+06	2.03472e+06	1.42e+07	1.48988e+07	1.50734e+07	8.80206e+06	8.83119e+06	8.4451e+06	C06739	-
Jmwn002117	C14H20O9	2-(3,4-dihydroxyphenyl)ethanediol 1-O-β-D-glucopyranoside*	Phenolic acids	Phenolic acids	-	136562	148404	140516	242684	222995	254063	854471	832954	959328	-	-
Wafn002319	C22H28O14	4-O-(3'-O-alpha-D-Glucopyranosyl)caffeoylquinic acid	Phenolic acids	Phenolic acids	1401352-63-3	4.48509e+06	3.45151e+06	4.65409e+06	3.42162e+06	3.60137e+06	3.19795e+06	5.87719e+06	5.58303e+06	5.57983e+06	-	-
pmb3066	C22H26O12	5-O-p-Coumaroylshikimic acid O-glucoside	Phenolic acids	Phenolic acids	-	96871.9	134204	127914	177937	183607	195666	352200	380021	313442	-	-
mws0093	C10H12O3	Coniferyl alcohol	Phenolic acids	Phenolic acids	458-35-5	51212.3	49430.5	43904.8	173032	150696	168281	136680	177548	186845	C00590	ko00940,ko00999,ko01100,ko01110
pmb0752	C17H20O9	3-O-Feruloylquinic acid*	Phenolic acids	Phenolic acids	1899-29-2	336550	255054	343489	484941	478731	399001	426321	391138	301036	C02572	-
mws0639	C7H6O4	2,3-Dihydroxybenzoic Acid*	Phenolic acids	Phenolic acids	303-38-8	475332	437264	400913	308312	425892	361177	354016	376272	348729	C00196	ko01110
pmb0069	C7H7NO	Benzamide	Phenolic acids	Phenolic acids	55-21-0	1.37095e+06	1.28949e+06	1.3989e+06	1.56642e+06	1.71686e+06	1.53102e+06	1.09685e+06	1.10422e+06	1.05124e+06	C09815	-
Hmln003529	C18H26O10	Benzyl β-primeveroside	Phenolic acids	Phenolic acids	130622-31-0	3.46528e+06	2.24977e+06	2.52992e+06	1.47186e+06	1.72284e+06	1.53595e+06	1.4369e+06	1.08146e+06	1.40569e+06	-	-
MWSslk097	C10H10O4	Dimethyl phthalate	Phenolic acids	Phenolic acids	131-11-3	605275	650612	639984	181321	193644	179335	117821	143226	163855	C11233	-
Hmyn001360	C18H20O4	Doitungbiphenyl A	Phenolic acids	Phenolic acids	-	180095	176979	181079	243102	234850	282954	294037	341183	279699	-	-
Lakn002786	C17H22O12	Protocatechuic acid xylosyl xyloside	Phenolic acids	Phenolic acids	-	1.74516e+07	1.57925e+07	1.7367e+07	3.08476e+07	3.25615e+07	3.15101e+07	3.78988e+07	3.70806e+07	3.6799e+07	-	-
Lmln001195	C14H18O7	Picein (4-Acetylphenyl-glucoside)	Phenolic acids	Phenolic acids	530-14-3	56599.3	64894.9	67887.1	270207	333007	340235	194539	205017	203653	C10720	-
Wasn002933	C16H22O10	1-O-(3,4,5-Trimethoxybenzoyl)-B-D-Glucopyranoside	Phenolic acids	Phenolic acids	-	1.42345e+06	1.54083e+06	1.38275e+06	5.47163e+06	4.83684e+06	5.32013e+06	1.11128e+07	1.09319e+07	1.16741e+07	-	-
MWS2066	C10H8O	1-Naphthol*	Phenolic acids	Phenolic acids	90-15-3	21514.3	18110.8	20039	13810.3	16534.4	16413.3	16643.4	15620.5	14152.6	C11714	-
Hmbn002692	C22H30O14	6'-O-Feruloyl-D-sucrose	Phenolic acids	Phenolic acids	118230-77-6	32595.6	33264.2	33858.7	172162	158946	164044	220073	236111	244760	-	-
MWSHC20102	C10H12O4	3-Hydroxy-1-(4-Hydroxy-3-Methoxyphenyl)Propan-1-One	Phenolic acids	Phenolic acids	2196-18-1	1.58696e+06	1.55e+06	1.96953e+06	512792	555559	503521	859687	725809	781189	-	-
mws0178	C16H18O9	Chlorogenic acid (3-O-Caffeoylquinic acid)*	Phenolic acids	Phenolic acids	327-97-9	6.78232e+06	6.92186e+06	6.84405e+06	2.07216e+07	1.89835e+07	1.92908e+07	2.09607e+07	2.41097e+07	2.21958e+07	C00852	ko00940,ko00941,ko00945,ko01110
Zalp003512	C17H20O9	methyl 5-caffeoylquinate*	Phenolic acids	Phenolic acids	-	446500	501942	475155	385120	360950	433774	306970	264087	331912	-	-
Lmgp003989	C25H22O11	Dicaffeoylshikimic acid	Phenolic acids	Phenolic acids	-	2.38544e+06	2.14962e+06	2.06107e+06	1.18483e+07	1.11986e+07	1.15326e+07	2.35861e+07	2.37523e+07	1.91529e+07	-	-
Sacn003282	C17H24O11	10-hydroxymajoroside	Phenolic acids	Phenolic acids	-	131130	155147	167392	120493	161930	155163	124773	185906	131229	-	-
Zmcn005156	C26H26O12	4,5-O-Dicaffeoylquinic Acid Methyl Ester	Phenolic acids	Phenolic acids	-	641272	532658	506331	4.3723e+06	4.24919e+06	4.44244e+06	9.47495e+06	8.7428e+06	9.1763e+06	-	-
pme2598	C8H8O4	3,4-Dihydroxybenzeneacetic acid*	Phenolic acids	Phenolic acids	102-32-9	96658.4	98807.5	99177.2	226111	224416	242688	246077	190086	196511	C01161	ko00350,ko01100
pme1292	C8H8O4	Homogentisic acid*	Phenolic acids	Phenolic acids	451-13-8	96658.4	98807.5	99177.2	226111	224416	242688	246077	190086	196511	C00544	ko00130,ko00350,ko01100,ko01240
pma3724	C17H20O9	1-O-Feruloylquinic acid	Phenolic acids	Phenolic acids	-	1.82559e+06	1.87423e+06	1.87306e+06	2.26239e+06	2.06662e+06	1.78584e+06	1.87755e+06	2.3801e+06	2.07485e+06	-	-
Hmhn003067	C15H18O8	Phenylpropionic acid-O-β-D-glucopyranoside	Phenolic acids	Phenolic acids	-	1.63881e+06	1.74133e+06	1.62041e+06	1.27634e+07	1.31933e+07	1.21584e+07	7.183e+06	7.30012e+06	7.67482e+06	-	-
Lmsn000363	C16H22O7	Raspberryketone glucoside	Phenolic acids	Phenolic acids	38963-94-9	210365	157742	189015	413557	451695	480998	187474	174994	208964	-	-
Zmhn001926	C13H16O8	1-O-Salicyloyl-β-D-glucose	Phenolic acids	Phenolic acids	60517-74-0	8.67643e+06	9.08692e+06	8.69372e+06	1.53238e+07	1.56918e+07	1.71745e+07	1.70962e+07	1.94604e+07	1.58123e+07	-	-
Hmcn004128	C16H20O8	P-Methoyxcinnamate glucoside	Phenolic acids	Phenolic acids	-	111600	107506	121254	327228	246111	292095	441081	447288	413258	-	-
Lmtn002233	C15H20O8	Androsin	Phenolic acids	Phenolic acids	531-28-2	492220	164467	529182	612591	1.36113e+06	746042	958935	969107	1.3125e+06	-	-
MW0001496	C13H14O4	1'-Acetoxychavicol acetate	Phenolic acids	Phenolic acids	151986-17-3	14088.1	16319.6	14088.1	77835.6	96236	80260.1	74328.3	105503	88439.3	C10426	-
mws0179	C17H20O9	Chlorogenic acid methyl ester	Phenolic acids	Phenolic acids	29708-87-0	1.19649e+06	1.41661e+06	1.28481e+06	1.17078e+06	1.21035e+06	1.13251e+06	1.56125e+06	1.47196e+06	1.47253e+06	-	-
Lmbn013410	C14H22O	2,4-Di-Tert-Butylphenol	Phenolic acids	Phenolic acids	96-76-4	529227	582776	480296	645001	614498	598456	549440	539675	462080	-	-
mws0024	C7H6O5	Gallic acid	Phenolic acids	Phenolic acids	149-91-7	101349	38192.3	37070.4	284290	336768	322897	336917	357900	130408	C01424	ko00999
pmn001690	C16H24O7	3-Hydroxy-4-isopropylbenzylalcohol-3-O-glucoside	Phenolic acids	Phenolic acids	-	505941	564726	497814	283469	282793	268042	230053	225864	258009	-	-
MWSprf134	C21H22O12	Plantagoside	Phenolic acids	Phenolic acids	78708-33-5	2.48642e+06	2.26482e+06	2.49283e+06	4.1083e+06	2.46004e+06	3.84117e+06	3.0541e+06	2.64767e+06	3.88041e+06	C17531	-
pmb2871	C13H16O9	1-O-Gentisoyl-β-D-glucoside	Phenolic acids	Phenolic acids	23445-11-6	1.54818e+06	1.64935e+06	1.72645e+06	2.00856e+06	2.13284e+06	2.0818e+06	3.61653e+06	3.63152e+06	3.80948e+06	-	-
Lmmn001643	C9H8O3	2-Hydroxycinnamic acid*	Phenolic acids	Phenolic acids	583-17-5	543682	538243	582070	400452	393071	378313	343112	362049	360745	C01772	ko00360,ko00999,ko01100,ko01110
MWSmce248	C9H8O3	3-Hydroxycinnamic Acid*	Phenolic acids	Phenolic acids	14755-02-3	543682	538243	582070	400452	393071	378313	343112	362049	360745	C12621	ko00360,ko01100
Lmbn001981	C7H6O3	2,5-Dihydroxybenzaldehyde	Phenolic acids	Phenolic acids	1194-98-5	349431	421187	391838	307501	254022	177594	319741	285485	300179	C05585	ko00350,ko01100
pmn001421	C16H18O8	3-O-p-Coumaroylquinic acid*	Phenolic acids	Phenolic acids	87099-71-6	803065	895401	953661	312777	258156	292025	156120	136392	160618	-	-
mws1200	C10H10O3	p-Coumaric acid methyl ester	Phenolic acids	Phenolic acids	19367-38-5	70723.7	74413.1	65626.8	65326.9	60285.2	83887.2	84885.7	82976.7	70729.8	-	-
mws0749	C7H6O3	4-Hydroxybenzoic acid	Phenolic acids	Phenolic acids	99-96-7	479635	514352	559704	352029	315113	362420	327970	351731	349241	C00156	ko00130,ko00790,ko01100,ko01110,ko01240
Hmmn002544	C16H20O9	Ferulic acid-4-O-glucoside	Phenolic acids	Phenolic acids	117405-51-3	1.20558e+07	1.36331e+07	1.08624e+07	2.29494e+07	2.3141e+07	2.60143e+07	2.78331e+07	2.80197e+07	2.99126e+07	-	-
Hmln000873	C13H16O10	2-O-Galloyl-D-glucose	Phenolic acids	Phenolic acids	-	521475	504368	472617	551735	690073	572889	498759	479928	515409	-	-
pmb3317	C16H20O10	Quinacyl syringic acid	Phenolic acids	Phenolic acids	-	1.32479e+06	1.14762e+06	1.2651e+06	2.12758e+06	2.38184e+06	2.26568e+06	1.24586e+06	1.82435e+06	1.23657e+06	-	-
Lmmn001294	C14H20O9	Koaburaside*	Phenolic acids	Phenolic acids	41653-73-0	140943	138297	139634	273657	255354	232324	899442	953219	963505	-	-
mws1150	C35H46O20	Echinacoside	Phenolic acids	Phenolic acids	82854-37-3	1.7776e+07	1.53645e+07	1.8585e+07	1.44729e+07	1.52007e+07	1.63472e+07	1.72802e+07	1.99806e+07	2.06922e+07	C10450	-
mws0906	C16H22O8	Coniferin	Phenolic acids	Phenolic acids	531-29-3	700601	789866	911591	823408	751872	915492	895219	997118	859224	C00761	ko00940,ko01110
pmn001710	C24H26O13	Rosmarinic acid-3'-O-glucoside	Phenolic acids	Phenolic acids	910028-78-3	119292	112412	108549	121983	141913	111588	135025	145328	121299	-	-
Lakn003294	C15H20O9	2-β-D-Glucopyranosyloxy-5-hydroxyphenylacetic acidmethylester	Phenolic acids	Phenolic acids	-	241010	209465	238967	632236	621223	749758	1.02608e+06	1.05096e+06	1.1003e+06	-	-
HJN003	C17H22O10	1-O-Sinapoyl-β-D-glucose	Phenolic acids	Phenolic acids	-	424739	507057	839834	3.6021e+06	3.67395e+06	3.72108e+06	2.99773e+06	2.58293e+06	2.73318e+06	C01175	ko00940,ko01110
Wafn001957	C15H16O11	2-O-Caffeoylglucaric Acid	Phenolic acids	Phenolic acids	-	5.5346e+06	5.10046e+06	5.24853e+06	1.04554e+07	1.12447e+07	9.01867e+06	6.52792e+06	6.83882e+06	6.83154e+06	C03062	-
Hmgn002038	C29H34O16	β-Oxoacteoside	Phenolic acids	Phenolic acids	-	108411	120291	118181	84940.8	45342.7	57543.9	142713	138724	130956	-	-
Waxn005122	C29H28O15	1,4-O-dicaffeoyl-3-O-succinoyl-quinic acid	Phenolic acids	Phenolic acids	-	111744	124320	88230.6	316437	393342	335727	431406	438082	447784	-	-
pmb3068	C16H18O8	1-O-p-Coumaroylquinic acid	Phenolic acids	Phenolic acids	-	275919	185575	148011	171768	182115	176555	185519	205637	187352	-	-
Sakn004407	C34H44O20	3,4-Dihydroxyphenethyl alcohol-8-O-[4-O-caffeoyl-β-D-apinosyl(1→3)-β-D-glucosyl(1→6)]-β-D-glucoside	Phenolic acids	Phenolic acids	-	9.06025e+06	8.41573e+06	8.46162e+06	1.65987e+07	1.17029e+07	1.21191e+07	1.07743e+07	9.93621e+06	1.07667e+07	-	-
MWSHC20125	C16H16O8	5-O-Caffeoylshikimic acid	Phenolic acids	Phenolic acids	73263-62-4	335016	325680	292104	2.13113e+06	2.32905e+06	2.36255e+06	2.0026e+06	1.78443e+06	1.84395e+06	-	-
Zmhn002227	C17H22O10	4-O-Glucosyl-sinapate	Phenolic acids	Phenolic acids	-	7.0543e+06	8.01517e+06	8.484e+06	2.13546e+06	1.77157e+06	2.22618e+06	2.14632e+06	1.97782e+06	1.72807e+06	C02919	-
Lmyn000160	C8H14O8	Mucic acid Dimethyl Ester	Phenolic acids	Phenolic acids	-	771925	1.13199e+06	1.11135e+06	488669	514737	440945	254263	216153	237855	-	-
Wafn002874	C22H28O14	4-O-(4'-O-alpha-D-Glucopyranosyl)caffeoylquinic acid	Phenolic acids	Phenolic acids	1401352-62-2	2.09543e+06	2.16573e+06	1.7621e+06	1.98133e+06	2.12387e+06	1.49825e+06	2.83975e+06	2.86637e+06	3.16679e+06	-	-
Zbjn003605	C31H34O17	1,4-O-di-Caffeoyl-3-O-glucoside Quinic Acid	Phenolic acids	Phenolic acids	-	313300	269472	252076	784708	740056	708580	2.06068e+06	2.19929e+06	2.26787e+06	-	-
Ymjm000152	C12H16O7	p-Hydroxypheny-β-D-allopyranoside	Phenolic acids	Phenolic acids	-	94533.6	110369	114845	118941	98409.9	99674.8	332427	256610	269856	-	-
MWSHC20168	C7H6O4	Methyl cumalate*	Phenolic acids	Phenolic acids	6018-41-3	164398	185109	208011	138553	135295	143540	172928	144791	154144	-	-
mws0014	C10H10O4	Ferulic acid	Phenolic acids	Phenolic acids	537-98-4	1.60656e+06	1.71092e+06	1.69113e+06	1.42122e+06	1.30728e+06	1.29437e+06	876067	940316	1.03069e+06	C01494	ko00940,ko01100,ko01110
Lmrn001951	C9H10O4	(S)-2-Hydroxy-3-(4-Hydroxyphenyl)Propanoic Acid	Phenolic acids	Phenolic acids	23508-35-2	50199.9	54959.6	48612.2	100224	112330	108687	130640	103592	116755	-	-
pmn001681	C10H14O2	1-(4-Methoxyphenyl)-1-propanol	Phenolic acids	Phenolic acids	5349-60-0	62377.3	73515.4	85721.8	103981	81047.1	108395	83235.5	109604	86888.4	-	-
pmn001420	C15H18O9	1-O-Caffeoyl-β-D-glucose*	Phenolic acids	Phenolic acids	14364-08-0	673887	734420	715349	535398	479844	378738	509635	439285	409666	C10433	-
Li512115	C25H24O12	Isochlorogenic acid B	Phenolic acids	Phenolic acids	14534-61-3	223124	192871	144434	1.12173e+06	1.40116e+06	1.0238e+06	2.60466e+06	2.0808e+06	2.80054e+06	C10468	-
Zmhn000892	C13H18O8	4-O-Glucosyl-3,4-dihydroxybenzyl alcohol	Phenolic acids	Phenolic acids	-	88103.4	80510.3	31629.9	456180	433457	822091	715553	434429	730810	-	-
Lmmn000774	C15H20O9	Dihydrocaffeoylglucose	Phenolic acids	Phenolic acids	-	290964	277431	348842	1.05797e+06	1.15852e+06	1.2531e+06	1.88533e+06	1.58664e+06	1.86196e+06	-	-
pmb0751	C16H16O7	Trans-5-O-(p-Coumaroyl)shikimate	Phenolic acids	Phenolic acids	-	143981	153653	140368	417505	417505	274481	243543	219487	475005	C02947	ko00940,ko00941,ko00945,ko01100,ko01110
MWStz043	C26H26O12	3,4-Di-O-caffeoylquinic acid methyl ester	Phenolic acids	Phenolic acids	114637-83-1	182913	154040	121021	754039	793008	661873	1.30332e+06	1.32133e+06	850432	-	-
Hmln002597	C10H9NaO4	Sodium ferulate	Phenolic acids	Phenolic acids	24276-84-4	262391	260889	216161	1.01174e+06	888426	983682	1.27589e+06	1.30197e+06	1.27906e+06	-	-
pmb2936	C28H32O14	Disinapoyl glucoside	Phenolic acids	Phenolic acids	-	37537.4	48791.8	44071.8	37494	37481.4	31434.4	20121.4	35446.3	21705.3	-	-
mws0628	C7H6O2	4-Hydroxybenzaldehyde	Phenolic acids	Phenolic acids	123-08-0	286902	343463	330204	103869	122987	119637	111758	99725.7	137988	C00633	ko01100
Lmsn002288	C21H28O14	1-O-Caffeoyl-(6-O-glucosyl)-β-D-glucose	Phenolic acids	Phenolic acids	-	105177	93112.4	131505	429161	430791	430584	388437	407534	429014	-	-
pmn001382	C25H24O12	Isochlorogenic acid A	Phenolic acids	Phenolic acids	2450-53-5	83202.7	38579.1	72598	430100	413629	414714	1.00251e+06	1.23766e+06	997390	-	-
Lakn002165	C18H24O13	Protocatechuic acid glucosyl xyloside	Phenolic acids	Phenolic acids	-	627990	663885	701512	871832	881037	872294	1.2295e+06	1.39151e+06	1.35446e+06	-	-
MWS2070	C10H12O3	Propyl 4-hydroxybenzoate	Phenolic acids	Phenolic acids	94-13-3	97277.9	94168	88664.3	66676.2	73826.5	66185.5	173208	159494	169499	-	-
pma0675	C8H8O3	o-Anisic acid	Phenolic acids	Phenolic acids	579-75-9	17625.9	34048.1	47222.9	33350.3	32505	28720.9	34048.1	40493.6	24791.1	-	-
Wmzn002116	C25H24O12	3,5-Dicaffeoylquinic acid	Phenolic acids	Phenolic acids	-	100088	95991.1	76788.3	199906	197415	212913	419691	410627	398473	-	-
Wasn003200	C16H18O11	O-Feruloylgalactaric acid	Phenolic acids	Phenolic acids	-	1.72728e+07	1.55634e+07	1.4977e+07	2.11558e+07	2.47023e+07	2.11095e+07	1.65116e+07	1.51957e+07	1.50329e+07	C03156	-
MWSHC20170	C13H18O6	Phenylmethyl β-L-glucopyranoside	Phenolic acids	Phenolic acids	176018-22-7	24061.3	33430.8	41431.1	44771.5	32094	38094.8	28770.1	46107.6	27401.6	-	-
Wmyn000217	C14H20O9	2,6-dimethoxy-hydroquinone-4-O-β-D-glucopyranoside	Phenolic acids	Phenolic acids	-	518953	621238	516332	574604	634878	581657	554741	537742	576964	-	-
Lmgn001670	C7H6O3	Salicylic acid	Phenolic acids	Phenolic acids	69-72-7	525062	644978	581919	311673	322231	308136	236545	261133	306057	C00805	ko00996,ko01100,ko01110,ko04075
MWSmce346	C25H24O12	1,3-O-Dicaffeoylquinic Acid (Cynarin)	Phenolic acids	Phenolic acids	30964-13-7	2.38817e+06	1.88146e+06	1.85998e+06	8.40152e+06	6.86674e+06	1.10596e+07	1.60673e+07	1.1862e+07	1.59621e+07	C10445	-
Wacn003131	C15H14O10	2-O-P-Coumaroylhydroxycitric Acid	Phenolic acids	Phenolic acids	-	191496	188753	161797	1.37298e+06	1.36902e+06	1.28781e+06	1.76305e+06	1.75645e+06	1.56255e+06	-	-
pmb3142	C13H16O8	Salicylic acid-2-O-glucoside	Phenolic acids	Phenolic acids	10366-91-3	2.72728e+06	2.39062e+06	3.23151e+06	2.42508e+06	3.37179e+06	2.27903e+06	2.55543e+06	2.5311e+06	2.71963e+06	-	-
NK10253223	C8H9NO3	2-Amino-3-methoxybenzoic acid	Phenolic acids	Phenolic acids	3177-80-8	294089	450729	309945	322485	382429	305603	347867	426306	356088	C05831	ko00380
Lmhn002926	C13H12O7	p-Coumaroylmalic acid	Phenolic acids	Phenolic acids	-	144093	164050	149022	88883.6	108927	78911.2	129207	117935	129732	-	-
Lmgn002250	C31H34O17	Dicaffeoylquinic acid-O-glucoside	Phenolic acids	Phenolic acids	-	205193	251552	215500	92610.1	101695	119450	138909	108411	140238	-	-
mws1078	C7H7NO2	Anthranilic Acid	Phenolic acids	Phenolic acids	118-92-3	76146.3	96003.6	114219	68703.1	80846.1	92358.9	47659.2	55005	102505	C00108	ko00380,ko00400,ko00996,ko01100,ko01110,ko01230
Lmsn003111	C15H18O8	1-O-p-Coumaroyl-β-D-glucose	Phenolic acids	Phenolic acids	7139-64-2	59505.1	67197.5	83543.2	65104.6	75611.2	75595.8	80970.9	62990.3	78202.9	C16827	-
HJN102	C34H30O15	3,4,5-Tricaffeoylquinic acid	Phenolic acids	Phenolic acids	86632-03-3	390160	356610	308908	890848	818380	734932	2.44643e+06	2.36345e+06	2.5154e+06	-	-
Lmbn001930	C7H6O2	2-Hydroxybenzaldehyde (Salicylaldehyde)	Phenolic acids	Phenolic acids	90-02-8	54605.6	63840.4	63888.9	48308	30151.1	31153.8	78901.8	95913.7	86246.8	C06202	ko01100
Hmcn006267	C9H10O4	2,6-Dimethoxybenzoic acid	Phenolic acids	Phenolic acids	1466-76-8	25033	31846.7	34831.4	9082.54	11849.3	11712.5	9313.66	8697.6	7589.4	-	-
Jmwn002494	C15H18O8	(2E)-3-[4-(β-D-glucopyranoside)-phenylacrylic]-acid	Phenolic acids	Phenolic acids	-	280422	296983	273889	375583	376078	365113	174870	175425	171215	-	-
Wafn002807	C24H24O13	methyl 4-O-galloylchlorogenate	Phenolic acids	Phenolic acids	574747-58-3	61606	55696.4	61059.5	196091	175997	151026	392645	325694	285286	-	-
Lmrn003000	C9H10O3	2-Hydroxy-3-phenylpropanoic acid	Phenolic acids	Phenolic acids	7326-19-4	64373.2	60792.3	74730.2	15588.9	19312.4	31193.1	80162.9	92786.8	85357.7	C05607	ko00360,ko00960,ko01100,ko01110
MWSmce040	C8H8O3	Isovanillin	Phenolic acids	Phenolic acids	621-59-0	149774	141277	139675	111442	86742.7	90942.4	121076	113122	122054	-	-
Cmyp005063	C21H28O9	Grandidentatin	Phenolic acids	Phenolic acids	15732-48-6	61100.4	52422.7	54143.8	142606	126528	136776	117400	107712	83748	C10463	-
Waxn004217	C31H34O17	1,5-O-dicaffeoyl-3-O-glucoside-quinic acid	Phenolic acids	Phenolic acids	-	232780	273134	247228	776656	690280	736396	2.16332e+06	2.07501e+06	1.9122e+06	-	-
MWSHC2022	C15H20O10	Glucosyringic acid	Phenolic acids	Phenolic acids	33228-65-8	262994	319142	400625	474052	418307	553297	679411	614247	618847	-	-
mws0458	C8H8O3	Vanillin; 4-Hydroxy-3-Methoxybenzaldehyde*	Phenolic acids	Phenolic acids	121-33-5	380964	426406	391393	295207	274357	243009	311778	258949	262429	C00755	ko00996,ko01100,ko01110
pmb3072	C22H26O12	3-O-p-Coumaroylshikimic acid-O-glucoside	Phenolic acids	Phenolic acids	-	37961.8	26388.6	32108.3	217452	254905	258179	291435	271492	277354	-	-
Wmcn000039	C20H30O12	decaffeoylverbascoside	Phenolic acids	Phenolic acids	-	5685.5	9545.6	6544.55	42441.8	42759.6	34903.6	44078.9	52239.8	41363.3	-	-
Lakn001671	C14H18O9	2-β-D-Glucopyranosyloxy-5-hydroxy-phenylacetic acid	Phenolic acids	Phenolic acids	-	322107	409845	352758	211302	211167	197481	272595	308426	295834	-	-
Lmbn005172	C9H10O3	2,6-Dimethoxybenzaldehyde*	Phenolic acids	Phenolic acids	3392-97-0	73822.6	37511.5	61273.7	31059.5	14662.9	31036.9	75315.9	80183.9	83167.4	-	-
Lmgn003073	C17H20O9	5-O-Feruloylquinic acid	Phenolic acids	Phenolic acids	-	1.02279e+07	9.31271e+06	7.10824e+06	9.19247e+06	10636609	7.95748e+06	1.40984e+07	1.36688e+07	1.64282e+07	-	-
MWS1848	C8H8O2	Phenyl acetate	Phenolic acids	Phenolic acids	122-79-2	43406.3	46348.3	40498.2	41203.8	30994.9	36034.4	53708.5	65411.5	68693.8	C00548	-
Lmzn001983	C16H24O10	D-Threo-guaiacylglycerol-7-O-β-D-glucoside	Phenolic acids	Phenolic acids	-	270853	293925	308233	224002	220721	212598	451558	457063	452634	-	-
Zbjn003642	C22H28O13	1-O-rhamnose-3-O-Caffeoyl Quinic Acid	Phenolic acids	Phenolic acids	-	762048	766131	733990	454685	448995	523408	427094	583135	481525	-	-
MWS1875	C10H8O	2-Naphthol*	Phenolic acids	Phenolic acids	135-19-3	22161.3	22863.9	20491	17955	26075.8	19765.3	23541.3	17658	16537.6	C11713	-
MWSHC2067	C7H6O3	Protocatechualdehyde	Phenolic acids	Phenolic acids	139-85-5	145382	188792	162417	114116	92517.7	119279	56645.7	67973.7	65141.7	C16700	ko00950
Wabn003563	C17H22O10	3'-O-Beta-D-Glucopyranosyl plumbagic acid	Phenolic acids	Phenolic acids	-	3.95721e+06	4.18402e+06	4.03816e+06	1.00832e+06	897656	1.06055e+06	1.02171e+06	952188	1.00094e+06	-	-
mws1521	C13H18O7	Salicin	Phenolic acids	Phenolic acids	138-52-3	32840.3	35674.4	42570.9	62926.5	74519.2	63997.5	111474	129607	126538	C01451	ko00010
mws1336	C7H7NO2	4-Aminobenzoic acid	Phenolic acids	Phenolic acids	150-13-0	850671	691475	721310	644871	671440	647600	363213	356904	362312	C00568	ko00790,ko01100,ko01240
pmb2928	C13H16O10	Gallic acid-4-O-glucoside	Phenolic acids	Phenolic acids	84274-52-2	41823	37932.1	40223.9	117703	122198	116306	205103	189834	200466	-	-
Lmtn002565	C14H18O9	1-O-Vanilloyl-D-Glucose	Phenolic acids	Phenolic acids	-	42230.4	43268.5	21287.8	37397.1	38317.3	49659	33164.1	70005	26254.3	C20470	-
MWSmce283	C9H10O2	4'-Hydroxypropiophenone	Phenolic acids	Phenolic acids	70-70-2	11160.8	10196.7	8961	5511.97	10846.9	5937.75	10496.5	13088	17105.1	C13342	-
Zmhn001420	C8H6O4	5,7-Dihydroxy-1(3H)-isobenzofuranone	Phenolic acids	Phenolic acids	27979-58-4	188425	184194	117140	58533.3	103694	143729	143151	138296	123807	-	-
Sazp001763	C16H22O9	4-Hydroxyphenyl 6-O-(2-Methyl-3-Hydroxypropionyl)-Beta-D-Galactopyranoside	Phenolic acids	Phenolic acids	-	40738.9	33623.3	44177.3	186579	205231	172239	178252	167797	168159	-	-
pmn001411	C14H20O8	Cornoside	Phenolic acids	Phenolic acids	40661-45-8	84674.8	70299.9	133142	59699.1	84230.5	53675.3	69507.4	123247	75805.5	-	-
Lmtn003598	C18H24O8	3-Prenyl-4-O-glucosyloxy-4-hydroxybenzoic acid	Phenolic acids	Phenolic acids	-	1.79042e+07	1.8788e+07	1.82971e+07	3307490	4.74058e+06	2936275	1.28207e+06	860005	1425005	-	-
Lmgn002253	C31H36O18	Syringoylcaffeoylquinic acid-D-glucose	Phenolic acids	Phenolic acids	-	328757	78198.8	355418	358554	384360	498602	358589	395451	427658	-	-
Zmhn001793	C15H18O9	6-O-Caffeoyl-D-glucose*	Phenolic acids	Phenolic acids	-	634527	722202	727461	505993	531425	468715	461356	384880	448264	-	-
Lmsn003628	C23H32O15	6'-O-Sinapoylsucrose	Phenolic acids	Phenolic acids	-	57525.9	53377.6	56637.5	283711	301615	283061	99402.9	90201.8	71519.9	-	-
Wasn006584	C20H20O11	1-Galloyl-6-O-Benzoyl Glucose	Phenolic acids	Phenolic acids	-	2945.08	2419.71	4056.65	29434.6	26277.4	26540.4	17554.5	21381.2	21872.5	-	-
Lmsn003318	C16H20O9	1-O-Feruloyl-β-D-glucose	Phenolic acids	Phenolic acids	7196-71-6	85210.7	135686	109021	301275	266553	247466	683440	614840	604592	C17759	-
Lmmp010562	C24H38O4	Diisooctyl Phthalate	Phenolic acids	Phenolic acids	27554-26-3	827726	1.6251e+06	1.76634e+06	2.1061e+06	909551	126333	237467	715167	744618	C14577	-
mws0183	C7H6O4	3,4-Dihydroxybenzoic acid (Protocatechuic acid)*	Phenolic acids	Phenolic acids	99-50-3	325948	358816	296443	273857	269928	293544	327013	403650	282981	C00230	ko01100,ko01110
Lmap001606	C13H18O7	Helicidol	Phenolic acids	Phenolic acids	106982-96-1	82239.1	78389.4	90597.7	52875.8	59266.1	66720.7	86988.3	88275	87034.4	-	-
Zbyp002402	C13H18O7	methylarbutin	Phenolic acids	Phenolic acids	6032-32-2	93443	104523	96985.3	57523.3	58566.9	56768.6	93053.2	97566	90358.7	C17599	-
MWSmce274	C7H8O2	Salicyl Alcohol	Phenolic acids	Phenolic acids	90-01-7	11758.3	34697.2	33006.9	83003.2	53733.7	71875.2	119649	121748	97958.9	C02323	-
mws0028	C8H8O4	Vanillic acid	Phenolic acids	Phenolic acids	121-34-6	32152.7	53814.1	29598.2	38747.7	41243.1	32817.3	43334.7	36740.8	48903.3	C06672	-
NK10264324	C6H6O3	Phloroglucinol; 1,3,5-Benzenetriol	Phenolic acids	Phenolic acids	108-73-6	476574	497199	424561	562038	588969	346298	506766	550706	483090	C02183	-
Zbln004144	C44H52O23	2-(3,4-Dihydroxy-phenylethanolide)-5-O-(5'-feruloylglucoside)6-O-caffeoyl-xylose-glucoside	Phenolic acids	Phenolic acids	-	86927.9	76293.9	82171.8	167558	185965	127630	2866.86	7505	4301.87	-	-
Hmln002996	C29H36O16	β-Hydroxyacteoside	Phenolic acids	Phenolic acids	95587-86-3	80828.8	74216.7	90829.9	77770.4	80657.4	85056.3	36916.9	44276.6	61685	C17528	-
Wasn004683	C21H22O12	Protocatechuic acid 1-O-(Glucosylvanilloyl)	Phenolic acids	Phenolic acids	-	167622	228637	39541	318723	352469	359489	223358	217466	229109	-	-
MWSmce466	C8H8O2	4-Hydroxyacetophenone	Phenolic acids	Phenolic acids	99-93-4	40586.7	35787	36054.8	32470.6	33112.5	32358.7	42692.4	42546	39154.5	C10700	ko01100
MWSmce467	C9H10O2	4-Allylcatechol	Phenolic acids	Phenolic acids	1126-61-0	2463.08	4012.02	3286.77	10857.4	7286.82	8325.98	17184.8	16285.6	17177.9	-	-
MWSmce083	C11H12O4	Ferulic acid methyl ester	Phenolic acids	Phenolic acids	2309-07-1	94140.9	110393	94662.7	106517	107847	101143	114275	126486	138768	-	-
MWSmce328	C25H24O12	Isochlorogenic acid C	Phenolic acids	Phenolic acids	57378-72-0	1.66382e+06	1.84484e+06	1.93437e+06	8.57705e+06	6.2933e+06	9.77173e+06	1.13466e+07	4442980	1.26723e+07	-	-
Lmjp003822	C26H26O12	3,5-O-Dicaffeoylquinic Acid Methyl Ester*	Phenolic acids	Phenolic acids	159934-13-1	355102	157446	313622	1.77838e+06	1.4209e+06	1.2584e+06	3.08464e+06	2.17687e+06	2.48111e+06	-	-
pmb3062	C17H22O10	1-O-Eudesmoylquinic acid	Phenolic acids	Phenolic acids	-	16894	11158.8	15577.5	56398.1	52412.5	61115.3	60960.4	62275.5	69625.3	-	-
Zbjn003801	C32H36O17	1-O-(6'-O-feruloyl)glucoside-3-O-Caffeoyl Quinic Acid	Phenolic acids	Phenolic acids	-	105150	98529.9	106162	720898	1.28889e+06	901680	557154	491933	423244	-	-
mws0921	C9H10O2	p-Coumaryl alcohol	Phenolic acids	Phenolic acids	3690-05-9	15459.9	13860.3	12412.9	15702.1	16867.8	13151.9	5005	23428.4	17130.8	C02646	ko00940,ko01100,ko01110
mws4177	C8H9NO2	Methyl Anthranilate	Phenolic acids	Phenolic acids	134-20-3	10938.3	9564.68	8362.34	3434.7	6950.42	3874.06	1422.38	2760.34	3684.83	C20634	-
Zmhn001883	C14H18O9	Vanillic acid-4-O-glucoside	Phenolic acids	Phenolic acids	32142-31-7	15086.7	22155.4	11888.5	33687.8	22520.2	22148.6	13635.5	12871.4	16884.2	-	-
MWSHC2062	C16H20O9	Ferulic β-glucoside	Phenolic acids	Phenolic acids	14364-12-6	9.93811e+06	9.81131e+06	9.44832e+06	1.66988e+07	1.86791e+07	2.04872e+07	2.28651e+07	1.66872e+07	2.13762e+07	-	-
pme0241	C7H6O2	Benzoic acid	Phenolic acids	Phenolic acids	65-85-0	175082	87680.2	152178	112477	121987	115064	121058	131145	137948	C00180	ko00996,ko01100,ko01110
MWSmce501	C8H8O4	Protocatechuic Acid Methyl Ester	Phenolic acids	Phenolic acids	2150-43-8	52932.3	54916.7	44656.2	38594.1	47501.4	50703.2	25939.4	34153.3	42846.3	-	-
Zmgn004894	C8H8O3	Methyl 4-hydroxybenzoate*	Phenolic acids	Phenolic acids	99-76-3	58055	49961.9	54916.7	24604.8	32754.2	46013.5	51949	40078	38033.9	-	-
mws0467	C9H10O3	3-(4-Hydroxyphenyl)-propionic acid*	Phenolic acids	Phenolic acids	501-97-3	44098.9	36726	30872.8	24254.3	22080.1	19116.2	35189.9	38130.5	35625.9	C01744	-
Zmyn002321	C7H8O	4-Methylphenol	Phenolic acids	Phenolic acids	106-44-5	8915.92	11143	19376.3	14112.5	6798.02	7436.18	12716.3	23178.5	15103	C01468	ko01100
Lmtn002324	C19H28O11	Benzyl-(2''-O-glucosyl)glucoside	Phenolic acids	Phenolic acids	-	24950.5	12881.9	18618.9	39989.7	46404.9	32842	65678.4	45598.9	72816.7	C17564	-
Lmjp003731	C26H26O12	3,4-O-Dicaffeoylquinic Acid Methyl Ester*	Phenolic acids	Phenolic acids	-	226376	227642	216077	1.3665e+06	1.41418e+06	1.08657e+06	2.73202e+06	2.42005e+06	2.00229e+06	-	-
Wbmn005986	C31H40O15	Isomartynoside	Phenolic acids	Phenolic acids	94410-22-7	264011	236273	201566	339802	319545	358466	360444	270973	387560	-	-
Lmyn001519	C11H10O9	L-Malic acid-2-O-gallate	Phenolic acids	Phenolic acids	-	50028.9	59352.6	30812.1	139445	35755.8	44512.6	26201.4	224693	75168.2	-	-
pma0149	C15H16O9	Sinapoyl malate	Phenolic acids	Phenolic acids	92344-58-6	19248.3	35185.4	17440.1	25025.6	18407.6	13091.3	19248.3	24635.7	19718.4	C02887	ko00940,ko01110
Lmbn004847	C10H12O3	4-Methoxyphenylpropionic acid	Phenolic acids	Phenolic acids	-	14724.5	10248.3	16186	55860.9	41180.2	41510.4	39710	51243.9	51472	-	-
Walp003918	C16H20O9	1-O-p-Coumaroylsedoheptulose	Phenolic acids	Phenolic acids	-	44675.5	56416.4	48381.8	73683.9	71381.5	72457.2	55005	70005	70489.4	-	-
pmb3075	C16H16O7	3-O-p-Coumaroylshikimic acid	Phenolic acids	Phenolic acids	-	16245.9	14031.2	22769.4	25843.2	33225.7	37655.2	36167.9	21060.6	23628.4	-	-
Zmdn007764	C15H10O5	isoemodin	Quinones	Anthraquinone	-	4190.39	3377.56	1408.83	9501.34	8642.84	6778.07	8869.68	11307.4	10664.3	-	-
MWS20169	C15H10O5	2,5-dihydroxy-1-methoxy-anthraquinone	Quinones	Anthraquinone	-	41634	42727.1	34625.2	40928.5	41045.8	44680	30853.4	34107.4	43908.5	-	-
Zmdn011161	C15H12O3	Chrysophanol-9-anthrone	Quinones	Anthraquinone	491-58-7	326271	318865	360704	461900	494823	476115	721999	813380	873069	C10314	-
Lmsn102501	C15H8O6	Rheic Acid	Quinones	Anthraquinone	478-43-3	16229	16514.5	14435.6	9609.46	8815.84	9127.82	7208.57	7621.79	11795.4	C10401	-
Lmjp005027	C16H14O5	9-Methoxy-4-Oxo-α-Lapachone	Quinones	Quinones	-	1.25584e+06	1.40309e+06	1.37056e+06	429572	436358	400813	183553	209540	191174	-	-
Zbn009444	C15H10O5	Anthragallol 2-Methyl Ether; 1,3-Dihydroxy-2-methoxyanthraquinone	Quinones	Anthraquinone	10383-63-8	140362	136966	151351	105211	95050.7	105273	85398.3	100405	90911.3	-	-
Wmhp000055	C8H8O4	2,5-Dimethoxybenzoquinone*	Quinones	Quinones	3117-03-1	779670	682306	990690	895778	857709	795164	1.08322e+06	1.1278e+06	1.07201e+06	-	-
mws1659	C15H10O5	Emodin	Quinones	Anthraquinone	518-82-1	1802.16	2879.54	1808.39	6497.65	5663.28	7382.06	9565.14	9300.49	8519.13	C10343	-
Zbzn008048	C17H26O4	Embelin	Quinones	Quinones	550-24-3	1.37885e+06	1.66784e+06	1.89204e+06	2.14732e+06	2.00745e+06	1.85167e+06	1.66477e+06	1.4299e+06	1.37043e+06	-	-
Zbln003676	C21H22O7	7-hydroxy-4-methoxyphenanthrene-2-O-glucoside	Quinones	PhenAnthraquinones	-	160229	175584	131037	100147	104832	118186	80659.3	62500.1	85345.7	-	-
Zbln003752	C27H34O11	2,,7-di-O-β-D-glucose-4-methoxy-9,10-dihydrophenanthrene	Quinones	PhenAnthraquinones	-	58739.3	49659	28382.8	135488	117783	149791	227702	244783	227702	-	-
Zmdn006929	C15H12O4	Aloe-Emodin-9-Anthrone	Quinones	Anthraquinone	6247-99-0	24941.3	18270.4	18069.3	76590.9	103643	81326.6	61095.2	82084	74938.9	C16760	-
Zbn006783	C15H10O7	5,6-Dihydroxylucidin	Quinones	Anthraquinone	-	8189.26	9021.09	2782.53	84115.9	75187.4	71481.7	53193.4	50418.1	41545.2	-	-
Zmsp001834	C8H8O4	2,6-Dimethoxy-1,4-benzoquinone*	Quinones	Quinones	530-55-2	1.05747e+06	818297	1088241	903944	916817	973364	1.24209e+06	1.24899e+06	1.10341e+06	C10331	-
Wmhn001575	C16H18O8	1,4,8-Trihydroxynaphthalene-1-O-glucoside	Quinones	Quinones	-	81780.2	70981.6	70401.6	121443	129638	119067	207621	52537.2	226377	-	-
MWS1872	C14H8O3	1-Hydroxyanthraquinone	Quinones	Anthraquinone	129-43-1	35488.8	42417.5	47577	182025	145251	171414	163515	172149	148295	C02980	-
Zbn004415	C26H28O16	5,6-Dihydroxylucidin-3β-primeveroside	Quinones	Anthraquinone	-	403348	362742	358641	1.41487e+06	1.45907e+06	1.36686e+06	933532	848708	977688	-	-
Wcfn008271	C14H8O4	Danthron; 1,8-Dihydroxyanthraquinone	Quinones	Anthraquinone	117-10-2	9.81546e+06	1.16298e+07	1.38153e+07	1.53531e+07	1.61908e+07	1.62023e+07	1.4241e+07	1.47634e+07	1.32521e+07	C10312	-
Wmhn004451	C25H24O11	1,4,8-Trihydroxynaphthalene-1-O-[6'-O-(3'',4'',5''-trimethylbenzoyl)]glucoside	Quinones	Quinones	-	95747.9	89856.9	86273.7	135153	167661	165873	233236	254223	236553	-	-
Zbqn006094	C15H8O7	Pseudopurpurin(1,2,4-trihydroxy-3-carboxyanthraquinone)	Quinones	Anthraquinone	476-41-5	1593.03	4646.95	3920.48	35816	29035.7	30026.2	25516.7	15602.1	19642.2	C10394	-
HX1197	C15H8O7	Pseudopurpurin	Quinones	Quinones	-	98338.9	93485.3	93791.6	130600	125049	110479	91054.9	114499	120926	-	-
Zbln013951	C23H22O5	1-(3'-methoxy-4'-hydroxybenzyl)-2,7-dihydroxy-4-methoxyphenanthrene	Quinones	PhenAnthraquinones	-	3558.72	3720.88	3465.37	18102.2	15735.1	16466	42649.2	46829.6	47184.1	-	-
MWSslk011	C11H8O3	2-Methoxy-1,4-naphthoquinone	Quinones	Quinones	2348-82-5	83112.7	81900.7	82727.1	16182	21340.4	21855.1	3120.03	3542	2292.16	-	-
Wmhn004393	C26H26O11	1,4,8-Trihydroxynaphthalene-1-O-[6'-O-(4''-propionyloxybenzoyl)]glucoside	Quinones	Quinones	-	52023.7	48225.7	29379.7	103418	107437	99507.1	192922	189799	180645	-	-
Cmhp005227	C16H18O8	4,8-Dihydroxy Naphthol-1-O-glucoside	Quinones	Quinones	-	39125	60992.1	32505	104479	81867.1	43248.5	33330.1	37584.1	41830.7	-	-
Zmtp102902	C16H18O8	α-Hydrojuglone glucoside	Quinones	Quinones	-	36756.6	62505	53181.4	275699	269135	321647	446511	321737	386237	-	-
Zbln010189	C16H16O3	orchinol	Quinones	PhenAnthraquinones	41060-20-2	12208.4	12166.8	11322.2	3456.21	5382.5	4981.44	1417.1	1207.62	1932.99	-	-
pmp000607	C22H22O12	1-Demethyl orange blunt-leaf casein-2-O-β-D-glucoside*	Quinones	Anthraquinone	-	7476560	4.34631e+06	3.88028e+06	4.65998e+06	4.74123e+06	3.53e+06	4.30412e+06	5.00731e+06	8122755	-	-
Lafp004533	C22H32O10	(6R,9R)-3-Oxo-α-ionol-β-D-malonyl-glucoside	Terpenoids	Sesquiterpenoids	-	181138	143982	149954	657960	656499	680597	2.443e+06	2.16991e+06	2.23393e+06	-	-
Wbsp000331	C33H52O5	21α-Hydroxyserrat-14-en-3β-yl propanedioic acid mono ester	Terpenoids	Terpene	-	4.02158e+06	3.96948e+06	3.79632e+06	4.76547e+06	4.70018e+06	4.69459e+06	2.28683e+06	1.97937e+06	1.80518e+06	-	-
Zmcp102205	C15H24O	Spathulenol	Terpenoids	Sesquiterpenoids	6750-60-3	183858	186915	175449	41331.2	57528.6	50197.7	31113.4	50889.6	45503.8	-	-
Lmyp004084	C10H16O	Perillyl alcohol	Terpenoids	Monoterpenoids	57717-97-2	1600005	1.1259e+06	1.20918e+06	1.2781e+06	1.31477e+06	931143	1440005	990954	1.2128e+06	C22272	-
Wbmn003185	C14H22O2	Kobusone	Terpenoids	Sesquiterpenoids	24173-71-5	428786	432020	424345	470606	505672	482100	458226	506468	512905	-	-
Hmcp005697	C30H48O	Olean-13(18)-en-3-one (δ-Amyrenone)	Terpenoids	Triterpene	20248-08-2	10579.4	6436.4	7540.64	40495.9	40173.3	43353.4	57999.4	46221.3	53775	-	-
Latp009929	C15H18O5	6α,10α-Dihydroxy-1-oxoeremophila-7(11),8(9)-dien-12,8-olide	Terpenoids	Sesquiterpenoids	-	377969	351773	367728	399330	406654	443080	754231	735825	748914	-	-
Ymmg000003	C15H24O	rosacorenol	Terpenoids	Sesquiterpenoids	-	840569	874544	862792	247483	260515	256211	142700	123886	120423	-	-
Wbmn014253	C20H28O3	Hardwickiic acid	Terpenoids	Ditepenoids	1782-65-6	666602	666685	577616	802009	667975	645738	733483	504296	537066	-	-
Cmmn013378	C20H30O2	Levopimaric acid	Terpenoids	Ditepenoids	79-54-9	196030	159305	212468	115663	165715	149589	537009	490549	525696	-	-
Lhcp120314	C15H22O2	7β-H-9(10)-ene-11,12-Epoxy-8-oxoeremophilane	Terpenoids	Sesquiterpenoids	-	96113.6	103237	96842	132261	120507	102613	143229	142057	136181	-	-
Lasp003359	C11H14O5	Sarracenin	Terpenoids	Monoterpenoids	59653-37-1	15386.6	27633.9	22505	855980	1.03801e+06	841663	1.24971e+06	1.11249e+06	1.37754e+06	-	-
HX1284	C11H14O3	Dehydrololiolide	Terpenoids	Terpene	19355-58-9	26663.5	21400.1	15814	43826.8	31018.7	37305.6	40439.4	47261.2	48703.8	-	-
Zaxn006988	C20H30O2	Isopimaric acid*	Terpenoids	Ditepenoids	5835-26-7	160357	116365	162135	105006	169374	131149	531533	497023	479477	-	-
Lmjp007098	C15H24O3	Alpha-Epoxydihydroartemisinic Acid	Terpenoids	Sesquiterpenoids	380487-65-0	83414.8	72074	95371.2	12910	23677.5	20390.7	31216.3	29442.8	29706.3	-	-
Latp009986	C16H22O4	6β-Hydroxy-8α-methoxyeremophila-1(10),7(11)-dien-12,8β-olide*	Terpenoids	Sesquiterpenoids	-	430251	421697	423063	448155	468739	459058	825163	802839	848637	-	-
mws4053	C30H48O3	3-Hydroxyurs-12-en-28-oic acid (Ursolic acid)	Terpenoids	Triterpene	77-52-1	42723	19743.5	24642.9	36787.7	42574.5	49639.8	35509.6	42588.3	34871	C08988	-
Hmln003398	C30H48O6	2,3,19,23-Tetrahydroxyurs-12-en-28-oic acid	Terpenoids	Triterpene	-	19676.3	21842.3	19800.2	19692.5	22306.9	23162.8	28971.8	33882	33140.3	-	-
MWSmce096	C15H22O	Nootkatone	Terpenoids	Sesquiterpenoids	4674-50-4	69928.7	84908.2	79871.1	79682.3	67227.1	75067.3	140348	131463	162208	C17914	-
Sajp003519	C21H30O9	Pterosin L 2'-O-Beta-D-Glucoside	Terpenoids	Sesquiterpenoids	61117-89-3	330906	328236	397008	257380	290724	555005	172308	375005	188691	-	-
Wbsp000314	C32H50O5	16-oxo-21β,24-dihydroxyserrat-14-en-3α-yl acetate	Terpenoids	Terpene	-	4.25966e+06	4.081e+06	4.43343e+06	5.04567e+06	3.9499e+06	4.33684e+06	1.87484e+06	1.72911e+06	1.45325e+06	-	-
Smnn005560	C25H32O13	Oleuropein	Terpenoids	Monoterpenoids	32619-42-4	139846	172882	160257	649182	624755	609551	478494	447909	518049	C09794	-
Wbsp007119	C31H48O6	3β,21β,29-trihydroxy-16-oxoserrat-14-en-24-methylester	Terpenoids	Triterpene	-	97226.9	121955	132437	208974	170436	219338	61174.1	48940.4	30314	-	-
MWSslk208	C20H30O2	Kaurenoic Acid*	Terpenoids	Ditepenoids	6730-83-2	48618.7	63731.5	81754.7	85894.7	68962.5	75407.5	41883.6	32439.8	51958.5	C11874	ko00904,ko01100,ko01110
Hmcp005535	C30H48O	α-Amyrenone	Terpenoids	Triterpene	638-96-0	7747.25	6880.82	8642.53	43129.1	50587.7	50712.3	58815.3	61485.2	57485.2	-	-
Lhkp101317	C30H48O5	21,23-Epoxy-21,24,25-trihydroxylanost-7-en-3-one (Melianodiol)	Terpenoids	Triterpene	32764-64-0	127430	122441	117721	113775	102881	118096	49484.9	44240.8	41203.5	-	-
Hmyp009454	C15H24O	Nootkatol	Terpenoids	Sesquiterpenoids	50763-67-2	1.2482e+06	1.2816e+06	1.2146e+06	318212	342061	321570	122251	123540	116914	-	-
Lmmn005092	C47H72O20	Medicagenic acid-3-O-glucuronide-28-O-rhamnosyl(1,2)-arabinoside	Terpenoids	Triterpene Saponin	-	398692	394556	412708	525829	501738	522134	1.62515e+06	1.50987e+06	1.45592e+06	-	-
Zmjn014062	C30H48O3	3-Hydroxydammara-21-oic acid 21,23-lactone	Terpenoids	Triterpene	-	38535.3	16625.6	28471.4	33934.2	36624.5	45904.7	36043.8	33641.4	32417.3	-	-
mws1526	C16H22O9	Sweroside	Terpenoids	Monoterpenoids	14215-86-2	849003	790931	867810	1.27452e+06	1.56241e+06	1.36784e+06	1.82908e+06	2.10786e+06	2.32319e+06	C17071	-
Sacp008545	C15H24O	shyobunone	Terpenoids	Sesquiterpenoids	21698-44-2	238604	234955	212363	84901.5	86586.1	88141.8	50287.6	38041.6	37962.2	-	-
Wbsp000312	C29H48O4	26-nor-7(9)-lactone-α-onocerin	Terpenoids	Terpene	-	1.11019e+06	1.04016e+06	946498	718576	699509	704037	376989	342387	319767	-	-
Lafp007563	C15H22O	Costal	Terpenoids	Sesquiterpenoids	-	225955	231651	196731	141008	160844	131540	138788	113030	109549	-	-
MWSprf119	C32H50O4	3-acetylursolic acid	Terpenoids	Triterpene	7372-30-7	771679	741118	787691	326394	356209	304704	108764	132773	113691	-	-
pmf0085	C30H50O	9,19-Cyclolanost-24-en-3-ol (Cycloartenol)	Terpenoids	Triterpene	469-38-5	6697.72	6432	6379.79	6709.71	6698.31	6923.77	7194.43	6969.8	6883.44	C01902	ko00100,ko01100,ko01110
Wbsp000376	C30H50O8	3α,12β,15α,21β,24-pentahydroxyserratane	Terpenoids	Terpene	-	607964	863688	698936	71600.7	94219.2	78121.4	63681.8	98423.2	84043.9	-	-
MW0114048	C22H26O12	Catalposide	Terpenoids	Monoterpenoids	6736-85-2	84197.9	146526	137929	235498	296321	216553	184056	166766	180316	-	-
Wbmp003697	C13H20O2	(R)-3-(3'-Hydroxybutyl)-2,4,4-trimethylcyclohexa-2,5-dienone	Terpenoids	Sesquiterpenoids	-	127505	215191	242505	346692	329307	309445	417697	409008	458163	-	-
Cmmn012997	C20H30O2	Abietic acid	Terpenoids	Ditepenoids	514-10-3	132257	135011	123425	20778.2	31253.1	37682.4	62609.5	73936.8	70860.9	C06087	ko00904,ko01100,ko01110
mws1574	C16H22O10	Geniposidic acid	Terpenoids	Monoterpenoids	27741-01-1	18968	20404.3	29410.8	42885.1	63079.1	55508.8	181002	150065	197799	C11673	ko00902,ko01110
pmp001054	C17H24O11	Gardenoside	Terpenoids	Monoterpenoids	24512-62-7	558399	575366	629158	1.46381e+06	1.27686e+06	644967	1.33107e+06	1.45993e+06	1.55432e+06	C09779	-
Zaxn005611	C21H32O2	Methyl abieta	Terpenoids	Ditepenoids	-	5793.03	14992	14372.9	18938.8	13706.4	7243.38	221605	239038	258459	-	-
Zaxn005652	C20H28O3	Pisiferic acid	Terpenoids	Ditepenoids	67494-15-9	5793.03	14992	14372.9	18938.8	13706.4	7243.38	221605	239038	258459	C09163	ko00904,ko01110
Lhhp120801	C16H24O8	illicinolide A*	Terpenoids	Sesquiterpenoids	-	278808	253658	298075	172680	153360	163675	184755	227017	237505	-	-
Sacn001940	C16H24O10	8-Epiloganic acid	Terpenoids	Monoterpenoids	82509-41-9	58573.2	63123.4	63544.5	98051.7	120199	111928	117754	140313	130771	-	-
pmp000695	C16H22O10	Swertiamarin	Terpenoids	Monoterpenoids	17388-39-5	195338	209772	165680	1000005	1010005	507538	404190	405341	443182	C09800	-
Lacp004368	C22H34O11	Blumenol B malonyl Glucoside	Terpenoids	Sesquiterpenoids	-	35005	25876.7	20945.5	290819	283840	345747	375047	377391	355006	-	-
Hmmp003004	C17H24O10	Vogeloside	Terpenoids	Monoterpenoids	60077-47-6	124926	80005	92505	200005	270005	312505	251944	192361	297505	-	-
Qmxp101615	C22H36O3	Ent-3β-Acetoxyisopimar-15-8β-ol	Terpenoids	Ditepenoids	-	58082.4	60952.3	50124.9	223326	228327	231371	492880	444829	497124	-	-
Lmjn006711	C15H22O3	4,5-Epoxyartemisinic Acid	Terpenoids	Sesquiterpenoids	92466-31-4	31914.6	38291.6	42430.4	46036	42096.9	49842.6	41188.1	37649.3	35980.4	-	-
Cmmn012461	C20H28O2	Dehydroabietic acid	Terpenoids	Ditepenoids	1740-19-8	140125	162780	138711	465229	435142	417107	1.14275e+06	1.04404e+06	1.12483e+06	C12078	-
Wbmn011269	C22H34O5	Vitexilactone	Terpenoids	Ditepenoids	61263-49-8	53128.4	63537.5	56510.3	82122.3	101704	99345.8	187975	187504	184710	-	-
Sacp008256	C15H24O	isoshyobunone	Terpenoids	Sesquiterpenoids	21698-46-4	153064	152490	150690	53328.3	50741.4	30213.3	21797.8	39851.2	51894	-	-
Wmcn000019	C21H32O15	melittoside	Terpenoids	Monoterpenoids	19467-03-9	87495.1	57827.3	84528.6	162130	180132	69434.9	117463	137959	75148.8	-	-
Hmlp008487	C13H22O2	Blumenol C	Terpenoids	Terpene	36151-02-7	324513	328761	341318	167706	161023	194135	179494	172748	153756	-	-
MWSmce651	C15H24O9	Ajugol	Terpenoids	Monoterpenoids	52949-83-4	15654	12294.4	16000	52890.8	44104.7	59958.7	89667.1	105657	97736.8	-	-
Lmnn102603	C18H28O9	Nuezhengalaside	Terpenoids	Monoterpenoids	-	5.64762e+06	6.46012e+06	6.94524e+06	1.51723e+06	1.32035e+06	1.34185e+06	693099	627063	660332	-	-
Lacp005577	C22H32O10	3-(3'-Hydroxybutyl)-2,4,4-trimethylcyclohexa-2,5-dienone malonyl glucoside	Terpenoids	Sesquiterpenoids	-	222426	276678	257731	375238	286035	203143	593462	537046	459763	-	-
Wbmn003453	C23H30O12	6-O-Vanilloylajugol	Terpenoids	Monoterpenoids	124168-04-3	830058	881578	973946	798051	896139	791558	713504	736385	770456	-	-
Zmjp012507	C41H70O14	3,12,23,25-tetrahydroxy-20S,24S-epoxydammarane-3-O-xylosylglucoside	Terpenoids	Triterpene Saponin	-	130324	84993.9	152562	235666	260303	261965	71123.9	71136	81242.6	-	-
Lmsn012425	C30H48O4	3,7-Dihydroxyolean-12-en-28-oic acid (Rubusic acid)	Terpenoids	Triterpene	23984-26-1	1712.45	1237.22	1222.72	32411.8	36831.9	32901.2	238576	222791	242354	-	-
MWSmce052	C30H48O3	3-Hydroxyurs-12-en-28-oic acid (3-Epiursolic acid)	Terpenoids	Triterpene	989-30-0	45887.1	25669.4	26607.6	43645.4	53457.6	56651.8	54577.2	73397.9	38761.5	-	-
Hmjn003948	C30H48O5	2,3,6-Trihydroxyurs-12-en-28-oic acid (Madasiatic acid)*	Terpenoids	Triterpene	26532-66-1	36545.7	31146.4	32131.3	22939.2	28458.2	26567.1	26598	28519.2	71785.8	-	-
pmn001700	C30H48O3	24,30-Dihydroxy-12(13)-ene-lupeol	Terpenoids	Triterpene	-	43582.5	19747.9	26032.7	31639.7	37125.1	43319.7	32858.9	37887.8	34053.8	-	-
Cmzp002600	C17H26O11	Dihydromonotropein methyl ester	Terpenoids	Monoterpenoids	-	55996.5	61093.1	75958.1	51031.4	34056.9	59088.3	67653.4	84265.8	79301.8	-	-
Lhnp111726	C14H18O4	13-Nor-desacylcynaropicrin	Terpenoids	Sesquiterpenoids	-	63114.2	71916.4	69519.4	45539.9	75911.4	39056.2	46661	30290.8	34363.4	-	-
pmn001505	C41H64O13	Oleanolic acid-3-O-xylosyl(1→3)glucuronide	Terpenoids	Triterpene Saponin	-	703378	652256	768160	191399	201131	192650	138923	81483.6	124872	-	-
Smpn009230	C30H48O5	2,3,23-Trihydroxyolean-12-en-28-oic acid*	Terpenoids	Triterpene	-	31356.5	27986	30836	23591.2	24689.5	30666.9	24476.1	18896.6	62925.3	-	-
Hmmn003964	C16H24O9	7-Deoxyloganic acid	Terpenoids	Monoterpenoids	22487-36-1	82705.8	7272.91	88955.8	41441.9	23977.4	21812.9	112916	43622.9	51619.9	C11636	ko00902,ko01110
pmp001085	C21H30O8	Onitin-2'-O-glucoside	Terpenoids	Sesquiterpenoids	76947-60-9	145325	282774	288155	256271	274407	217314	215085	198408	244462	-	-
Hmqn005002	C21H32O3	12-Hydroxymethylabietate	Terpenoids	Ditepenoids	-	10052.9	10422.4	10565.9	66190.6	61991.1	62011.3	55683.3	58903.4	52446.8	-	-
Lhyn080508	C13H18O3	Dehydrovomifoliol	Terpenoids	Monoterpenoids	15764-81-5	7956.56	6540.59	10696.8	23871.7	30078.7	16636.8	39215.3	50494.8	66878.9	-	-
MW0063496	C17H24O10	Secologanin	Terpenoids	Monoterpenoids	19351-63-4	137788	157781	133692	402522	460169	439718	545498	434436	531481	C01852	ko00901,ko00902,ko00950,ko01100,ko01110
Lhjp111605	C18H24O11S	Dehydroxypaederosidic Acid	Terpenoids	Monoterpenoids	-	2.18871e+06	2.48546e+06	2.19224e+06	4.95156e+06	4.22108e+06	3.72775e+06	2.96842e+06	3.05854e+06	3.7179e+06	-	-
Yajp004597	C13H20O3	Grasshopper Ketone	Terpenoids	Monoterpenoids	-	935005	885005	895005	1857505	2075005	1.28881e+06	1985005	1972505	1655005	-	-
MWSmce063	C17H22O3	Podocarpic acid	Terpenoids	Ditepenoids	5947-49-9	21379.3	24145.4	27656.2	10975.6	13102.4	11084.6	5536.71	3827.6	5534.88	C09171	-
Lmjp003656	C15H14O6	Isoplumericin	Terpenoids	Monoterpenoids	31298-76-7	200592	151862	243472	338774	320717	350258	2.77697e+06	2.17886e+06	2.18945e+06	C09787	-
Lmdp002381	C11H14O5	Genipin	Terpenoids	Monoterpenoids	6902-77-8	757301	1.1016e+06	1.24079e+06	299459	278590	325110	114547	202505	173568	C09780	-
Qmyp101232	C13H20O3	Vomifoliol	Terpenoids	Monoterpenoids	189351-15-3	610005	605005	1360005	490906	438385	319514	534235	948447	683523	C04166	-
mws1565	C17H24O10	Geniposide	Terpenoids	Monoterpenoids	24512-63-8	133238	187505	155005	335005	410005	222109	302774	600005	470005	C09781	-
pmn001587	C18H24O12	Asperulosidic acid	Terpenoids	Monoterpenoids	25368-11-0	27801.5	15795	28559	19966.9	42121.9	31442.3	47832.5	44253	49965.9	-	-
Lmsp013116	C20H32O3	Ent-16α,17-Dihydroxykauran-2-one	Terpenoids	Ditepenoids	-	4792.74	6623.12	6479.71	15773.2	20637.2	17796.2	51674	40377.4	37177.7	-	-
MW0063385	C32H50O13	Rubusoside	Terpenoids	Terpene	64849-39-4	121661	125962	171909	15025.9	20291.1	20770.7	3806.28	3065.16	2089.9	-	-
Wbmp004936	C19H32O7	Blumenol C glucoside; Byzantionoside B	Terpenoids	Terpene	135820-80-3	256016	182886	155869	720906	868705	604883	381838	347746	488541	-	-
Smsp010188	C15H22O2	polygodial	Terpenoids	Sesquiterpenoids	6754-20-7	18346.7	21820.6	15129.1	37932.8	45357.2	48039.8	48526.7	36911.8	44096.5	C09712	-
Lacp003991	C19H32O8	Blumenol B Glucoside	Terpenoids	Sesquiterpenoids	-	35005	49922.9	51168.5	91794.5	69377.7	87505	85744	85386.4	94991.7	-	-
Lmjp003982	C21H28O8	Chlorajaposide	Terpenoids	Sesquiterpenoids	-	1.07045e+06	963928	1.07648e+06	266065	303034	337430	457649	537482	446372	-	-
Lhsp101905	C10H14O2	Actinidialactone*	Terpenoids	Monoterpenoids	76729-80-1	258587	291109	360535	465005	665005	347209	276797	316728	385005	-	-
Cmzn002437	C16H22O11	Scandoside	Terpenoids	Monoterpenoids	18842-99-4	43571.6	41347.5	48880	16191.1	19880.7	17202.7	16190.2	11169.6	27401.1	-	-

## Sheet: Table S2
955 differential metabolites from all samples were identified using UPLC-MS/MS. (VIP>1, fold change ≥2 or fold change ≤0.5）
Index	Formula	Compounds	Class I	Class II	kegg_map	S1_vs_S3_VIP	S1_vs_S3_P.value	S1_vs_S3_Fold_Change	S1_vs_S3_Log2FC	S1_vs_S3_Type	S0_vs_S3_VIP	S0_vs_S3_P.value	S0_vs_S3_Fold_Change	S0_vs_S3_Log2FC	S0_vs_S3_Type	S0_vs_S1_VIP	S0_vs_S1_P.value	S0_vs_S1_Fold_Change	S0_vs_S1_Log2FC	S0_vs_S1_Type
Cmmn012461	C20H28O2	Dehydroabietic acid	Terpenoids	Ditepenoids	-	1.25	0.000409	2.51	1.33	up	1.15	0.000524	7.5	2.91	up	1.19	0.000282	2.98	1.58	up
Cmmn012997	C20H30O2	Abietic acid	Terpenoids	Ditepenoids	ko00904,ko01100,ko01110	1.15	0.00422	2.31	1.21	up	-	-	-	-	-	1.16	0.000154	0.23	-2.12	down
Cmmn013378	C20H30O2	Levopimaric acid	Terpenoids	Ditepenoids	-	1.23	5.24e-05	3.6	1.85	up	1.14	0.000107	2.74	1.45	up	-	-	-	-	-
Cmzn002437	C16H22O11	Scandoside	Terpenoids	Monoterpenoids	-	-	-	-	-	-	1.01	0.0179	0.409	-1.29	down	1.18	0.00194	0.398	-1.33	down
Hmcp005535	C30H48O	α-Amyrenone	Terpenoids	Triterpene	-	-	-	-	-	-	1.15	7.4e-05	7.64	2.93	up	1.19	0.00283	6.21	2.63	up
Hmcp005697	C30H48O	Olean-13(18)-en-3-one (δ-Amyrenone)	Terpenoids	Triterpene	-	-	-	-	-	-	1.14	0.00271	6.43	2.69	up	1.18	4.33e-05	5.05	2.34	up
Hmmp003004	C17H24O10	Vogeloside	Terpenoids	Monoterpenoids	-	-	-	-	-	-	1.07	0.0253	2.49	1.32	up	1.12	0.0257	2.63	1.4	up
Hmqn005002	C21H32O3	12-Hydroxymethylabietate	Terpenoids	Ditepenoids	-	-	-	-	-	-	1.16	0.00159	5.38	2.43	up	1.2	0.000608	6.13	2.62	up
Hmyp009454	C15H24O	Nootkatol	Terpenoids	Sesquiterpenoids	-	1.25	0.000652	0.369	-1.44	down	1.16	0.000256	0.0969	-3.37	down	1.2	8.56e-05	0.262	-1.93	down
HX1284	C11H14O3	Dehydrololiolide	Terpenoids	Terpene	-	-	-	-	-	-	1.07	0.00445	2.14	1.09	up	-	-	-	-	-
Lacp004368	C22H34O11	Blumenol B malonyl Glucoside	Terpenoids	Sesquiterpenoids	-	-	-	-	-	-	1.15	1.7e-05	13.5	3.76	up	1.19	0.00359	11.2	3.49	up
Lacp005577	C22H32O10	3-(3'-Hydroxybutyl)-2,4,4-trimethylcyclohexa-2,5-dienone malonyl glucoside	Terpenoids	Sesquiterpenoids	-	-	-	-	-	-	1.12	0.0101	2.1	1.07	up	-	-	-	-	-
Lafp004533	C22H32O10	(6R,9R)-3-Oxo-α-ionol-β-D-malonyl-glucoside	Terpenoids	Sesquiterpenoids	-	1.25	0.0024	3.43	1.78	up	1.15	0.00125	14.4	3.85	up	1.19	1.17e-05	4.2	2.07	up
Lasp003359	C11H14O5	Sarracenin	Terpenoids	Monoterpenoids	-	-	-	-	-	-	1.15	0.00382	57.1	5.83	up	1.19	0.00489	41.7	5.38	up
Latp009929	C15H18O5	6α,10α-Dihydroxy-1-oxoeremophila-7(11),8(9)-dien-12,8-olide	Terpenoids	Sesquiterpenoids	-	-	-	-	-	-	1.15	5.92e-06	2.04	1.03	up	-	-	-	-	-
Lhkp101317	C30H48O5	21,23-Epoxy-21,24,25-trihydroxylanost-7-en-3-one (Melianodiol)	Terpenoids	Triterpene	-	1.24	0.0009	0.403	-1.31	down	1.15	3.62e-05	0.367	-1.45	down	-	-	-	-	-
Lhyn080508	C13H18O3	Dehydrovomifoliol	Terpenoids	Monoterpenoids	-	1.09	0.0515	2.22	1.15	up	1.13	0.0296	6.22	2.64	up	1.1	0.0494	2.8	1.49	up
Lmdp002381	C11H14O5	Genipin	Terpenoids	Monoterpenoids	-	-	-	-	-	-	1.12	0.0233	0.158	-2.66	down	1.16	0.0354	0.291	-1.78	down
Lmjp003656	C15H14O6	Isoplumericin	Terpenoids	Monoterpenoids	-	1.25	0.00911	7.08	2.82	up	1.15	0.00727	12	3.58	up	-	-	-	-	-
Lmjp003982	C21H28O8	Chlorajaposide	Terpenoids	Sesquiterpenoids	-	-	-	-	-	-	1.14	0.000379	0.463	-1.11	down	1.19	0.000301	0.291	-1.78	down
Lmjp007098	C15H24O3	Alpha-Epoxydihydroartemisinic Acid	Terpenoids	Sesquiterpenoids	-	-	-	-	-	-	1.14	0.015	0.36	-1.47	down	1.16	0.00388	0.227	-2.14	down
Lmmn005092	C47H72O20	Medicagenic acid-3-O-glucuronide-28-O-rhamnosyl(1,2)-arabinoside	Terpenoids	Triterpene Saponin	-	1.25	0.002	2.96	1.57	up	1.16	0.00175	3.81	1.93	up	-	-	-	-	-
Lmnn102603	C18H28O9	Nuezhengalaside	Terpenoids	Monoterpenoids	-	1.24	0.00413	0.474	-1.08	down	1.15	0.00432	0.104	-3.27	down	1.19	0.00483	0.219	-2.19	down
Lmsn012425	C30H48O4	3,7-Dihydroxyolean-12-en-28-oic acid (Rubusic acid)	Terpenoids	Triterpene	-	1.25	0.000512	6.89	2.78	up	1.16	0.000654	169	7.4	up	1.19	0.00163	24.5	4.61	up
Lmsp013116	C20H32O3	Ent-16α,17-Dihydroxykauran-2-one	Terpenoids	Ditepenoids	-	1.2	0.0213	2.38	1.25	up	1.14	0.0126	7.22	2.85	up	1.17	0.00627	3.03	1.6	up
MW0063385	C32H50O13	Rubusoside	Terpenoids	Terpene	-	1.22	0.00949	0.16	-2.65	down	1.15	0.0135	0.0214	-5.55	down	1.18	0.0162	0.134	-2.9	down
MW0063496	C17H24O10	Secologanin	Terpenoids	Monoterpenoids	ko00901,ko00902,ko00950,ko01100,ko01110	-	-	-	-	-	1.15	0.00716	3.52	1.82	up	1.19	0.000887	3.03	1.6	up
MW0114048	C22H26O12	Catalposide	Terpenoids	Monoterpenoids	-	-	-	-	-	-	-	-	-	-	-	1.05	0.0163	2.03	1.02	up
mws1526	C16H22O9	Sweroside	Terpenoids	Monoterpenoids	-	-	-	-	-	-	1.14	0.0112	2.5	1.32	up	-	-	-	-	-
mws1565	C17H24O10	Geniposide	Terpenoids	Monoterpenoids	-	-	-	-	-	-	1.06	0.0693	2.89	1.53	up	1.03	0.0856	2.03	1.02	up
mws1574	C16H22O10	Geniposidic acid	Terpenoids	Monoterpenoids	ko00902,ko01110	1.22	0.00586	3.28	1.71	up	1.14	0.00598	7.69	2.94	up	1.11	0.0178	2.35	1.23	up
MWSmce063	C17H22O3	Podocarpic acid	Terpenoids	Ditepenoids	-	1.2	0.00191	0.424	-1.24	down	1.14	0.00502	0.204	-2.3	down	1.16	0.0116	0.48	-1.06	down
MWSmce651	C15H24O9	Ajugol	Terpenoids	Monoterpenoids	-	-	-	-	-	-	1.15	0.00186	6.67	2.74	up	1.17	0.0106	3.57	1.84	up
MWSprf119	C32H50O4	3-acetylursolic acid	Terpenoids	Triterpene	-	1.24	0.00123	0.36	-1.47	down	1.15	2.53e-05	0.154	-2.7	down	1.19	2.88e-05	0.429	-1.22	down
pmn001505	C41H64O13	Oleanolic acid-3-O-xylosyl(1→3)glucuronide	Terpenoids	Triterpene Saponin	-	-	-	-	-	-	1.14	0.000568	0.163	-2.62	down	1.19	0.004	0.276	-1.86	down
pmp000695	C16H22O10	Swertiamarin	Terpenoids	Monoterpenoids	-	1.02	0.125	0.498	-1.01	down	1.14	0.000238	2.19	1.13	up	1.14	0.0587	4.41	2.14	up
pmp001054	C17H24O11	Gardenoside	Terpenoids	Monoterpenoids	-	-	-	-	-	-	1.15	0.00283	2.46	1.3	up	-	-	-	-	-
Qmxp101615	C22H36O3	Ent-3β-Acetoxyisopimar-15-8β-ol	Terpenoids	Ditepenoids	-	1.25	0.00387	2.1	1.07	up	1.15	0.00112	8.48	3.08	up	1.19	4.63e-06	4.04	2.01	up
Sacn001940	C16H24O10	8-Epiloganic acid	Terpenoids	Monoterpenoids	-	-	-	-	-	-	1.14	0.00658	2.1	1.07	up	-	-	-	-	-
Sacp008256	C15H24O	isoshyobunone	Terpenoids	Sesquiterpenoids	-	-	-	-	-	-	1.09	0.00556	0.249	-2.01	down	1.15	0.00431	0.294	-1.76	down
Sacp008545	C15H24O	shyobunone	Terpenoids	Sesquiterpenoids	-	1.21	0.0062	0.486	-1.04	down	1.15	0.000296	0.184	-2.44	down	1.19	0.003	0.379	-1.4	down
Smnn005560	C25H32O13	Oleuropein	Terpenoids	Monoterpenoids	-	-	-	-	-	-	1.15	0.000937	3.05	1.61	up	1.19	8.38e-06	3.98	1.99	up
Smsp010188	C15H22O2	polygodial	Terpenoids	Sesquiterpenoids	-	-	-	-	-	-	1.1	0.00663	2.34	1.23	up	1.15	0.00381	2.38	1.25	up
Wbmn011269	C22H34O5	Vitexilactone	Terpenoids	Ditepenoids	-	-	-	-	-	-	1.15	0.000171	3.23	1.69	up	-	-	-	-	-
Wbmp003697	C13H20O2	(R)-3-(3'-Hydroxybutyl)-2,4,4-trimethylcyclohexa-2,5-dienone	Terpenoids	Sesquiterpenoids	-	-	-	-	-	-	1.04	0.0112	2.2	1.13	up	-	-	-	-	-
Wbmp004936	C19H32O7	Blumenol C glucoside; Byzantionoside B	Terpenoids	Terpene	-	-	-	-	-	-	1.04	0.0198	2.05	1.03	up	1.15	0.0113	3.69	1.88	up
Wbsp000312	C29H48O4	26-nor-7(9)-lactone-α-onocerin	Terpenoids	Terpene	-	1.24	0.000801	0.49	-1.03	down	1.15	0.00212	0.336	-1.58	down	-	-	-	-	-
Wbsp000314	C32H50O5	16-oxo-21β,24-dihydroxyserrat-14-en-3α-yl acetate	Terpenoids	Terpene	-	1.23	0.00684	0.379	-1.4	down	1.14	0.000112	0.396	-1.34	down	-	-	-	-	-
Wbsp000331	C33H52O5	21α-Hydroxyserrat-14-en-3β-yl propanedioic acid mono ester	Terpenoids	Terpene	-	1.24	0.0022	0.429	-1.22	down	-	-	-	-	-	-	-	-	-	-
Wbsp000376	C30H50O8	3α,12β,15α,21β,24-pentahydroxyserratane	Terpenoids	Terpene	-	-	-	-	-	-	1.14	0.0122	0.113	-3.14	down	1.19	0.0128	0.112	-3.15	down
Wbsp007119	C31H48O6	3β,21β,29-trihydroxy-16-oxoserrat-14-en-24-methylester	Terpenoids	Triterpene	-	1.2	0.00216	0.235	-2.09	down	1.04	0.00734	0.399	-1.32	down	-	-	-	-	-
Yajp004597	C13H20O3	Grasshopper Ketone	Terpenoids	Monoterpenoids	-	-	-	-	-	-	1.14	0.0111	2.07	1.05	up	-	-	-	-	-
Ymmg000003	C15H24O	rosacorenol	Terpenoids	Sesquiterpenoids	-	-	-	-	-	-	1.15	1.71e-06	0.15	-2.74	down	1.2	4.6e-05	0.296	-1.75	down
Zaxn005611	C21H32O2	Methyl abieta	Terpenoids	Ditepenoids	-	1.23	0.000967	18	4.17	up	1.13	0.00114	20.5	4.35	up	-	-	-	-	-
Zaxn005652	C20H28O3	Pisiferic acid	Terpenoids	Ditepenoids	ko00904,ko01110	1.23	0.000967	18	4.17	up	1.13	0.00114	20.5	4.35	up	-	-	-	-	-
Zaxn006988	C20H30O2	Isopimaric acid*	Terpenoids	Ditepenoids	-	1.23	0.00014	3.72	1.89	up	1.14	7.64e-05	3.44	1.78	up	-	-	-	-	-
Zmcp102205	C15H24O	Spathulenol	Terpenoids	Sesquiterpenoids	-	-	-	-	-	-	1.13	0.000164	0.233	-2.1	down	1.18	4.38e-05	0.273	-1.87	down
Zmjp012507	C41H70O14	3,12,23,25-tetrahydroxy-20S,24S-epoxydammarane-3-O-xylosylglucoside	Terpenoids	Triterpene Saponin	-	1.25	0.000668	0.295	-1.76	down	-	-	-	-	-	1.08	0.0123	2.06	1.04	up
Lmjp005027	C16H14O5	9-Methoxy-4-Oxo-α-Lapachone	Quinones	Quinones	-	1.24	0.000142	0.461	-1.12	down	1.16	0.00114	0.145	-2.79	down	1.19	0.00143	0.314	-1.67	down
mws1659	C15H10O5	Emodin	Quinones	Anthraquinone	-	-	-	-	-	-	1.13	0.000142	4.22	2.08	up	1.14	0.00294	3.01	1.59	up
MWS1872	C14H8O3	1-Hydroxyanthraquinone	Quinones	Anthraquinone	-	-	-	-	-	-	1.15	0.000665	3.86	1.95	up	1.18	0.00424	3.97	1.99	up
MWSslk011	C11H8O3	2-Methoxy-1,4-naphthoquinone	Quinones	Quinones	-	1.23	0.00921	0.151	-2.73	down	1.15	1.04e-08	0.0361	-4.79	down	1.19	0.000554	0.24	-2.06	down
Wmhn004393	C26H26O11	1,4,8-Trihydroxynaphthalene-1-O-[6'-O-(4''-propionyloxybenzoyl)]glucoside	Quinones	Quinones	-	-	-	-	-	-	1.12	0.000338	4.35	2.12	up	1.11	0.00805	2.39	1.26	up
Wmhn004451	C25H24O11	1,4,8-Trihydroxynaphthalene-1-O-[6'-O-(3'',4'',5''-trimethylbenzoyl)]glucoside	Quinones	Quinones	-	-	-	-	-	-	1.15	0.00044	2.66	1.41	up	-	-	-	-	-
Zbln003676	C21H22O7	7-hydroxy-4-methoxyphenanthrene-2-O-glucoside	Quinones	PhenAnthraquinones	-	-	-	-	-	-	1.09	0.0121	0.489	-1.03	down	-	-	-	-	-
Zbln003752	C27H34O11	2,,7-di-O-β-D-glucose-4-methoxy-9,10-dihydrophenanthrene	Quinones	PhenAnthraquinones	-	-	-	-	-	-	1.12	0.00019	5.12	2.36	up	1.11	0.00235	2.95	1.56	up
Zbln010189	C16H16O3	orchinol	Quinones	PhenAnthraquinones	-	1.18	0.0235	0.33	-1.6	down	1.15	1.72e-05	0.128	-2.97	down	1.15	0.00176	0.387	-1.37	down
Zbln013951	C23H22O5	1-(3'-methoxy-4'-hydroxybenzyl)-2,7-dihydroxy-4-methoxyphenanthrene	Quinones	PhenAnthraquinones	-	1.25	0.000492	2.72	1.44	up	1.16	0.00117	12.7	3.67	up	1.19	0.00256	4.68	2.23	up
Zbn004415	C26H28O16	5,6-Dihydroxylucidin-3β-primeveroside	Quinones	Anthraquinone	-	-	-	-	-	-	1.15	0.00192	2.45	1.3	up	1.19	4.61e-05	3.77	1.91	up
Zbn006783	C15H10O7	5,6-Dihydroxylucidin	Quinones	Anthraquinone	-	-	-	-	-	-	1.09	0.00158	7.26	2.86	up	1.15	0.000463	11.5	3.53	up
Zbqn006094	C15H8O7	Pseudopurpurin(1,2,4-trihydroxy-3-carboxyanthraquinone)	Quinones	Anthraquinone	-	-	-	-	-	-	1.08	0.0199	5.98	2.58	up	1.15	0.00182	9.34	3.22	up
Zmdn006929	C15H12O4	Aloe-Emodin-9-Anthrone	Quinones	Anthraquinone	-	-	-	-	-	-	1.13	0.00746	3.56	1.83	up	1.17	0.0109	4.27	2.09	up
Zmdn007764	C15H10O5	isoemodin	Quinones	Anthraquinone	-	-	-	-	-	-	1.03	0.00286	3.44	1.78	up	1.01	0.00996	2.78	1.47	up
Zmdn011161	C15H12O3	Chrysophanol-9-anthrone	Quinones	Anthraquinone	-	-	-	-	-	-	1.14	0.0054	2.39	1.26	up	-	-	-	-	-
Zmtp102902	C16H18O8	α-Hydrojuglone glucoside	Quinones	Quinones	-	-	-	-	-	-	1.14	0.00911	7.57	2.92	up	1.18	0.00136	5.68	2.51	up
Cmyp005063	C21H28O9	Grandidentatin	Phenolic acids	Phenolic acids	-	-	-	-	-	-	-	-	-	-	-	1.19	0.000515	2.42	1.28	up
HJN003	C17H22O10	1-O-Sinapoyl-β-D-glucose	Phenolic acids	Phenolic acids	ko00940,ko01110	-	-	-	-	-	1.12	0.000244	4.69	2.23	up	1.17	0.000882	6.21	2.63	up
HJN102	C34H30O15	3,4,5-Tricaffeoylquinic acid	Phenolic acids	Phenolic acids	-	1.25	1.34e-05	3	1.58	up	1.15	2.5e-05	6.94	2.79	up	1.17	0.00273	2.32	1.21	up
Hmbn002692	C22H30O14	6'-O-Feruloyl-D-sucrose	Phenolic acids	Phenolic acids	-	-	-	-	-	-	1.16	0.00127	7.03	2.81	up	1.2	0.000775	4.97	2.31	up
Hmcn004128	C16H20O8	P-Methoyxcinnamate glucoside	Phenolic acids	Phenolic acids	-	-	-	-	-	-	1.15	0.00026	3.82	1.94	up	1.17	0.0153	2.54	1.35	up
Hmcn006267	C9H10O4	2,6-Dimethoxybenzoic acid	Phenolic acids	Phenolic acids	-	-	-	-	-	-	1.14	0.0147	0.279	-1.84	down	1.16	0.0145	0.356	-1.49	down
Hmgn002038	C29H34O16	β-Oxoacteoside	Phenolic acids	Phenolic acids	-	1.14	0.0172	2.2	1.13	up	-	-	-	-	-	-	-	-	-	-
Hmhn003067	C15H18O8	Phenylpropionic acid-O-β-D-glucopyranoside	Phenolic acids	Phenolic acids	-	-	-	-	-	-	1.16	0.000338	4.43	2.15	up	1.2	0.000624	7.62	2.93	up
Hmln002597	C10H9NaO4	Sodium ferulate	Phenolic acids	Phenolic acids	-	-	-	-	-	-	1.15	7.79e-06	5.22	2.38	up	1.19	0.0008	3.9	1.96	up
Hmln003529	C18H26O10	Benzyl β-primeveroside	Phenolic acids	Phenolic acids	-	-	-	-	-	-	1.06	0.049	0.476	-1.07	down	-	-	-	-	-
Hmmn002544	C16H20O9	Ferulic acid-4-O-glucoside	Phenolic acids	Phenolic acids	-	-	-	-	-	-	1.14	0.000119	2.35	1.23	up	-	-	-	-	-
Hmqn000843	C13H18O8	Tachioside*	Phenolic acids	Phenolic acids	-	1.25	9.14e-05	2.44	1.29	up	1.16	0.000303	5.32	2.41	up	1.18	0.00127	2.18	1.12	up
Jmsp005717	C18H28O3	Methyl-6-Paradol	Phenolic acids	Phenolic acids	-	-	-	-	-	-	1.16	7.45e-05	9.17	3.2	up	1.19	0.000236	5.9	2.56	up
Jmwn002117	C14H20O9	2-(3,4-dihydroxyphenyl)ethanediol 1-O-β-D-glucopyranoside*	Phenolic acids	Phenolic acids	-	1.25	0.00246	3.68	1.88	up	1.16	0.00259	6.22	2.64	up	-	-	-	-	-
Jmwn002494	C15H18O8	(2E)-3-[4-(β-D-glucopyranoside)-phenylacrylic]-acid	Phenolic acids	Phenolic acids	-	1.25	6.57e-05	0.467	-1.1	down	-	-	-	-	-	-	-	-	-	-
Lahp002797	C9H10O4	Methyl Orsellinate	Phenolic acids	Phenolic acids	-	-	-	-	-	-	1.14	0.000591	3.04	1.6	up	1.18	0.000671	2.6	1.38	up
Lakn002786	C17H22O12	Protocatechuic acid xylosyl xyloside	Phenolic acids	Phenolic acids	-	-	-	-	-	-	1.15	2.97e-05	2.21	1.14	up	-	-	-	-	-
Lakn003294	C15H20O9	2-β-D-Glucopyranosyloxy-5-hydroxyphenylacetic acidmethylester	Phenolic acids	Phenolic acids	-	-	-	-	-	-	1.15	8.35e-05	4.61	2.2	up	1.18	0.00615	2.91	1.54	up
Li512115	C25H24O12	Isochlorogenic acid B	Phenolic acids	Phenolic acids	-	1.18	0.0121	2.11	1.08	up	1.15	0.00799	13.4	3.74	up	1.18	0.0103	6.33	2.66	up
Lmbn001930	C7H6O2	2-Hydroxybenzaldehyde (Salicylaldehyde)	Phenolic acids	Phenolic acids	ko01100	1.18	0.00309	2.38	1.25	up	-	-	-	-	-	-	-	-	-	-
Lmbn004847	C10H12O3	4-Methoxyphenylpropionic acid	Phenolic acids	Phenolic acids	-	-	-	-	-	-	1.12	0.00533	3.46	1.79	up	1.15	0.0131	3.37	1.75	up
Lmbn005172	C9H10O3	2,6-Dimethoxybenzaldehyde*	Phenolic acids	Phenolic acids	-	1.15	0.00431	3.11	1.64	up	-	-	-	-	-	-	-	-	-	-
Lmbp000728	C8H8O	(S)-2-Phenyloxirane	Phenolic acids	Phenolic acids	ko01100	1.25	2.89e-05	0.497	-1.01	down	1.16	0.000612	0.151	-2.73	down	1.2	0.000752	0.303	-1.72	down
Lmdn003756	C10H10O4	Methyl caffeate	Phenolic acids	Phenolic acids	-	1.23	0.00609	3.27	1.71	up	1.05	0.00762	2.11	1.07	up	-	-	-	-	-
Lmgn001670	C7H6O3	Salicylic acid	Phenolic acids	Phenolic acids	ko00996,ko01100,ko01110,ko04075	-	-	-	-	-	1.12	0.00325	0.459	-1.12	down	-	-	-	-	-
Lmgn002250	C31H34O17	Dicaffeoylquinic acid-O-glucoside	Phenolic acids	Phenolic acids	-	-	-	-	-	-	-	-	-	-	-	1.16	0.00431	0.467	-1.1	down
Lmgp003989	C25H22O11	Dicaffeoylshikimic acid	Phenolic acids	Phenolic acids	-	-	-	-	-	-	1.15	0.00549	10.1	3.33	up	1.19	2.59e-05	5.24	2.39	up
Lmjp003731	C26H26O12	3,4-O-Dicaffeoylquinic Acid Methyl Ester*	Phenolic acids	Phenolic acids	-	-	-	-	-	-	1.15	0.00941	10.7	3.42	up	1.19	0.009	5.77	2.53	up
Lmjp003822	C26H26O12	3,5-O-Dicaffeoylquinic Acid Methyl Ester*	Phenolic acids	Phenolic acids	-	-	-	-	-	-	1.13	0.0102	9.37	3.23	up	1.14	0.00835	5.4	2.43	up
Lmln001195	C14H18O7	Picein (4-Acetylphenyl-glucoside)	Phenolic acids	Phenolic acids	-	-	-	-	-	-	1.15	8.17e-06	3.19	1.67	up	1.19	0.00673	4.98	2.32	up
Lmmn000774	C15H20O9	Dihydrocaffeoylglucose	Phenolic acids	Phenolic acids	-	-	-	-	-	-	1.15	0.00291	5.82	2.54	up	1.19	0.00162	3.78	1.92	up
Lmmn001294	C14H20O9	Koaburaside*	Phenolic acids	Phenolic acids	-	1.25	4.27e-05	3.7	1.89	up	1.16	0.000607	6.72	2.75	up	-	-	-	-	-
Lmrn001951	C9H10O4	(S)-2-Hydroxy-3-(4-Hydroxyphenyl)Propanoic Acid	Phenolic acids	Phenolic acids	-	-	-	-	-	-	1.14	0.0104	2.28	1.19	up	1.19	0.000768	2.09	1.06	up
Lmrn003000	C9H10O3	2-Hydroxy-3-phenylpropanoic acid	Phenolic acids	Phenolic acids	ko00360,ko00960,ko01100,ko01110	1.2	0.000576	3.91	1.97	up	-	-	-	-	-	1.12	0.0022	0.331	-1.6	down
Lmsn000363	C16H22O7	Raspberryketone glucoside	Phenolic acids	Phenolic acids	-	1.24	0.00138	0.424	-1.24	down	-	-	-	-	-	1.17	0.000597	2.42	1.27	up
Lmsn002288	C21H28O14	1-O-Caffeoyl-(6-O-glucosyl)-β-D-glucose	Phenolic acids	Phenolic acids	-	-	-	-	-	-	1.14	5.29e-05	3.71	1.89	up	1.18	0.00123	3.91	1.97	up
Lmsn003318	C16H20O9	1-O-Feruloyl-β-D-glucose	Phenolic acids	Phenolic acids	-	1.24	0.000614	2.33	1.22	up	1.14	0.000224	5.77	2.53	up	1.14	0.0017	2.47	1.31	up
Lmsn003628	C23H32O15	6'-O-Sinapoylsucrose	Phenolic acids	Phenolic acids	-	1.24	6.99e-05	0.301	-1.73	down	-	-	-	-	-	1.2	0.000425	5.18	2.37	up
Lmsn004322	C24H24O12	1,6-Di-O-caffeoyl-β-D-glucose	Phenolic acids	Phenolic acids	-	-	-	-	-	-	1.16	0.000291	3.47	1.8	up	1.19	0.000141	2.52	1.34	up
Lmtn002324	C19H28O11	Benzyl-(2''-O-glucosyl)glucoside	Phenolic acids	Phenolic acids	-	-	-	-	-	-	1.07	0.0216	3.26	1.71	up	1.05	0.0167	2.11	1.08	up
Lmtn003598	C18H24O8	3-Prenyl-4-O-glucosyloxy-4-hydroxybenzoic acid	Phenolic acids	Phenolic acids	-	1.17	0.0366	0.325	-1.62	down	1.15	2.94e-06	0.0649	-3.95	down	1.18	0.000232	0.2	-2.32	down
Lmyn000160	C8H14O8	Mucic acid Dimethyl Ester	Phenolic acids	Phenolic acids	-	1.23	0.00213	0.49	-1.03	down	1.14	0.0215	0.235	-2.09	down	1.12	0.0423	0.479	-1.06	down
Lmzn001582	C18H28O9	5'-Glucosyloxyjasmanic acid	Phenolic acids	Phenolic acids	-	1.23	0.00587	0.468	-1.1	down	1.16	0.00165	0.112	-3.16	down	1.19	0.00102	0.239	-2.06	down
Lmzn001983	C16H24O10	D-Threo-guaiacylglycerol-7-O-β-D-glucoside	Phenolic acids	Phenolic acids	-	1.25	1.15e-05	2.07	1.05	up	-	-	-	-	-	-	-	-	-	-
MW0001496	C13H14O4	1'-Acetoxychavicol acetate	Phenolic acids	Phenolic acids	-	-	-	-	-	-	1.15	0.0138	6.03	2.59	up	1.19	0.00607	5.72	2.51	up
mws0024	C7H6O5	Gallic acid	Phenolic acids	Phenolic acids	ko00999	-	-	-	-	-	-	-	-	-	-	1.12	0.000945	5.34	2.42	up
mws0093	C10H12O3	Coniferyl alcohol	Phenolic acids	Phenolic acids	ko00940,ko00999,ko01100,ko01110	-	-	-	-	-	1.14	0.0149	3.47	1.79	up	1.19	0.0016	3.4	1.77	up
mws0178	C16H18O9	Chlorogenic acid (3-O-Caffeoylquinic acid)*	Phenolic acids	Phenolic acids	ko00940,ko00941,ko00945,ko01110	-	-	-	-	-	1.15	0.00339	3.27	1.71	up	1.19	0.00165	2.87	1.52	up
mws0628	C7H6O2	4-Hydroxybenzaldehyde	Phenolic acids	Phenolic acids	ko01100	-	-	-	-	-	1.13	0.00114	0.364	-1.46	down	1.18	0.00343	0.361	-1.47	down
mws0748	C16H18O9	1-Caffeoylquinic acid	Phenolic acids	Phenolic acids	-	-	-	-	-	-	1.15	7.82e-06	6.41	2.68	up	1.19	0.000118	3.47	1.79	up
mws1336	C7H7NO2	4-Aminobenzoic acid	Phenolic acids	Phenolic acids	ko00790,ko01100,ko01240	-	-	-	-	-	1.14	0.0149	0.478	-1.06	down	-	-	-	-	-
mws1505	C17H16O4	Phenethyl caffeate	Phenolic acids	Phenolic acids	-	-	-	-	-	-	1.14	0.0325	26.5	4.73	up	1.19	0.00244	51.1	5.68	up
mws1521	C13H18O7	Salicin	Phenolic acids	Phenolic acids	ko00010	-	-	-	-	-	1.14	0.000877	3.31	1.73	up	-	-	-	-	-
MWS2070	C10H12O3	Propyl 4-hydroxybenzoate	Phenolic acids	Phenolic acids	-	1.25	0.000138	2.43	1.28	up	-	-	-	-	-	-	-	-	-	-
mws2108	C16H18O9	Cryptochlorogenic acid (4-O-Caffeoylquinic acid)*	Phenolic acids	Phenolic acids	-	-	-	-	-	-	1.15	9.84e-06	2.64	1.4	up	1.19	0.000454	2.05	1.04	up
mws2212	C9H8O4	Caffeic acid	Phenolic acids	Phenolic acids	ko00940,ko01100,ko01110	-	-	-	-	-	1.15	4.03e-05	4.65	2.22	up	1.19	0.000121	6.5	2.7	up
mws2368	C8H10O2	Tyrosol; 4-Hydroxyphenylethanol	Phenolic acids	Phenolic acids	ko00350,ko01100	-	-	-	-	-	1.13	0.00828	0.478	-1.06	down	1.18	0.00893	0.439	-1.19	down
mws4177	C8H9NO2	Methyl Anthranilate	Phenolic acids	Phenolic acids	-	-	-	-	-	-	1.06	0.00226	0.273	-1.88	down	1.02	0.0273	0.494	-1.02	down
MWSHC20102	C10H12O4	3-Hydroxy-1-(4-Hydroxy-3-Methoxyphenyl)Propan-1-One	Phenolic acids	Phenolic acids	-	-	-	-	-	-	1.13	0.0151	0.463	-1.11	down	1.18	0.0118	0.308	-1.7	down
MWSHC20125	C16H16O8	5-O-Caffeoylshikimic acid	Phenolic acids	Phenolic acids	-	-	-	-	-	-	1.15	0.00122	5.91	2.56	up	1.19	0.000999	7.16	2.84	up
MWSHC2062	C16H20O9	Ferulic β-glucoside	Phenolic acids	Phenolic acids	-	-	-	-	-	-	1.12	0.029	2.09	1.06	up	-	-	-	-	-
MWSHC2067	C7H6O3	Protocatechualdehyde	Phenolic acids	Phenolic acids	ko00950	-	-	-	-	-	1.14	0.0107	0.382	-1.39	down	-	-	-	-	-
MWSmce274	C7H8O2	Salicyl Alcohol	Phenolic acids	Phenolic acids	-	-	-	-	-	-	1.05	0.00122	4.27	2.09	up	-	-	-	-	-
MWSmce294	C12H16O3	Elemicin	Phenolic acids	Phenolic acids	-	1.25	0.00149	3.12	1.64	up	1.15	0.00102	2.88	1.52	up	-	-	-	-	-
MWSmce328	C25H24O12	Isochlorogenic acid C	Phenolic acids	Phenolic acids	-	-	-	-	-	-	1.06	0.0949	5.23	2.39	up	1.18	0.0239	4.53	2.18	up
MWSmce341	C16H22O4	Butyl isobutyl phthalate*	Phenolic acids	Phenolic acids	-	-	-	-	-	-	1.15	0.000326	2.01	1.01	up	-	-	-	-	-
MWSmce346	C25H24O12	1,3-O-Dicaffeoylquinic Acid (Cynarin)	Phenolic acids	Phenolic acids	-	-	-	-	-	-	1.15	0.011	7.16	2.84	up	1.17	0.0295	4.3	2.1	up
MWSmce467	C9H10O2	4-Allylcatechol	Phenolic acids	Phenolic acids	-	-	-	-	-	-	1.14	4.45e-05	5.19	2.38	up	1.12	0.0215	2.71	1.44	up
MWSmce675	C12H16O7	Arbutin	Phenolic acids	Phenolic acids	ko00010	1.24	0.0148	2.9	1.54	up	1.13	0.0114	2.73	1.45	up	-	-	-	-	-
MWSprf004	C16H18O9	Neochlorogenic acid (5-O-Caffeoylquinic acid)*	Phenolic acids	Phenolic acids	-	-	-	-	-	-	1.15	1.21e-05	2.24	1.16	up	-	-	-	-	-
MWSslk097	C10H10O4	Dimethyl phthalate	Phenolic acids	Phenolic acids	-	-	-	-	-	-	1.15	1.38e-05	0.224	-2.16	down	1.19	0.000328	0.292	-1.77	down
MWStz043	C26H26O12	3,4-Di-O-caffeoylquinic acid methyl ester	Phenolic acids	Phenolic acids	-	-	-	-	-	-	1.14	0.0215	7.59	2.92	up	1.18	0.00119	4.82	2.27	up
pma6460	C16H18O8	4-O-p-Coumaroylquinic acid	Phenolic acids	Phenolic acids	-	-	-	-	-	-	1.15	0.0079	0.281	-1.83	down	1.17	0.0136	0.471	-1.09	down
pmb0751	C16H16O7	Trans-5-O-(p-Coumaroyl)shikimate	Phenolic acids	Phenolic acids	ko00940,ko00941,ko00945,ko01100,ko01110	-	-	-	-	-	-	-	-	-	-	1.14	0.0417	2.53	1.34	up
pmb2654	C19H27NO12	Anthranilate-1-O-Sophoroside	Phenolic acids	Phenolic acids	-	-	-	-	-	-	1.07	0.00759	2.01	1.01	up	-	-	-	-	-
pmb2871	C13H16O9	1-O-Gentisoyl-β-D-glucoside	Phenolic acids	Phenolic acids	-	-	-	-	-	-	1.15	1.89e-05	2.25	1.17	up	-	-	-	-	-
pmb2928	C13H16O10	Gallic acid-4-O-glucoside	Phenolic acids	Phenolic acids	-	-	-	-	-	-	1.16	0.000426	4.96	2.31	up	1.19	1.49e-05	2.97	1.57	up
pmb3062	C17H22O10	1-O-Eudesmoylquinic acid	Phenolic acids	Phenolic acids	-	-	-	-	-	-	1.14	0.000276	4.42	2.14	up	1.17	0.000328	3.89	1.96	up
pmb3066	C22H26O12	5-O-p-Coumaroylshikimic acid O-glucoside	Phenolic acids	Phenolic acids	-	-	-	-	-	-	1.13	0.00139	2.91	1.54	up	-	-	-	-	-
pmb3072	C22H26O12	3-O-p-Coumaroylshikimic acid-O-glucoside	Phenolic acids	Phenolic acids	-	-	-	-	-	-	1.15	2.97e-05	8.71	3.12	up	1.19	0.00236	7.57	2.92	up
pmb3074	C16H18O8	5-O-p-Coumaroylquinic acid*	Phenolic acids	Phenolic acids	ko00940,ko00941,ko00945,ko01110	-	-	-	-	-	1.15	0.000165	0.201	-2.31	down	1.19	0.00188	0.349	-1.52	down
pme1292	C8H8O4	Homogentisic acid*	Phenolic acids	Phenolic acids	ko00130,ko00350,ko01100,ko01240	-	-	-	-	-	1.13	0.0236	2.15	1.1	up	1.19	0.00163	2.35	1.23	up
pme2598	C8H8O4	3,4-Dihydroxybenzeneacetic acid*	Phenolic acids	Phenolic acids	ko00350,ko01100	-	-	-	-	-	1.13	0.0236	2.15	1.1	up	1.19	0.00163	2.35	1.23	up
pmn001382	C25H24O12	Isochlorogenic acid A	Phenolic acids	Phenolic acids	-	1.24	0.0138	2.57	1.36	up	1.14	0.00501	16.7	4.06	up	1.16	0.000371	6.47	2.69	up
pmn001421	C16H18O8	3-O-p-Coumaroylquinic acid*	Phenolic acids	Phenolic acids	-	-	-	-	-	-	1.15	0.00286	0.171	-2.55	down	1.19	0.00235	0.325	-1.62	down
pmn001690	C16H24O7	3-Hydroxy-4-isopropylbenzylalcohol-3-O-glucoside	Phenolic acids	Phenolic acids	-	-	-	-	-	-	1.14	0.00147	0.455	-1.14	down	-	-	-	-	-
Sazp001763	C16H22O9	4-Hydroxyphenyl 6-O-(2-Methyl-3-Hydroxypropionyl)-Beta-D-Galactopyranoside	Phenolic acids	Phenolic acids	-	-	-	-	-	-	1.15	9.81e-06	4.34	2.12	up	1.19	0.00198	4.76	2.25	up
Wabn003563	C17H22O10	3'-O-Beta-D-Glucopyranosyl plumbagic acid	Phenolic acids	Phenolic acids	-	-	-	-	-	-	1.16	0.000158	0.244	-2.03	down	1.19	7.55e-06	0.244	-2.04	down
Wacn003131	C15H14O10	2-O-P-Coumaroylhydroxycitric Acid	Phenolic acids	Phenolic acids	-	-	-	-	-	-	1.15	0.00157	9.38	3.23	up	1.19	0.000163	7.43	2.89	up
Wafn002081	C12H14O8	Dihydroxybenzoyl xyloside	Phenolic acids	Phenolic acids	-	-	-	-	-	-	1.15	0.000231	3.57	1.83	up	1.19	6.28e-05	2.29	1.2	up
Wafn002807	C24H24O13	methyl 4-O-galloylchlorogenate	Phenolic acids	Phenolic acids	-	-	-	-	-	-	1.15	0.0125	5.63	2.49	up	1.18	0.0113	2.93	1.55	up
Wafn002827	C16H22O9	Dihydroferulic acid glucoside	Phenolic acids	Phenolic acids	-	-	-	-	-	-	1.16	4.05e-05	2.24	1.16	up	-	-	-	-	-
Wasn002933	C16H22O10	1-O-(3,4,5-Trimethoxybenzoyl)-B-D-Glucopyranoside	Phenolic acids	Phenolic acids	-	1.25	4.01e-05	2.16	1.11	up	1.16	0.000313	7.76	2.96	up	1.19	0.00158	3.6	1.85	up
Wasn006584	C20H20O11	1-Galloyl-6-O-Benzoyl Glucose	Phenolic acids	Phenolic acids	-	-	-	-	-	-	1.14	0.00297	6.45	2.69	up	1.18	0.000289	8.73	3.13	up
Waxn004217	C31H34O17	1,5-O-dicaffeoyl-3-O-glucoside-quinic acid	Phenolic acids	Phenolic acids	-	1.25	0.00133	2.79	1.48	up	1.15	0.00132	8.17	3.03	up	1.19	0.000543	2.93	1.55	up
Waxn005122	C29H28O15	1,4-O-dicaffeoyl-3-O-succinoyl-quinic acid	Phenolic acids	Phenolic acids	-	-	-	-	-	-	1.14	0.000164	4.06	2.02	up	1.17	0.00329	3.22	1.69	up
Wmcn000039	C20H30O12	decaffeoylverbascoside	Phenolic acids	Phenolic acids	-	-	-	-	-	-	1.14	0.00339	6.32	2.66	up	1.17	0.00189	5.52	2.46	up
Wmzn002116	C25H24O12	3,5-Dicaffeoylquinic acid	Phenolic acids	Phenolic acids	-	1.25	1.98e-05	2.01	1.01	up	1.15	5.8e-06	4.5	2.17	up	1.17	0.000441	2.24	1.16	up
Ymjm000152	C12H16O7	p-Hydroxypheny-β-D-allopyranoside	Phenolic acids	Phenolic acids	-	1.23	0.0115	2.71	1.44	up	1.13	0.0122	2.69	1.43	up	-	-	-	-	-
Zaln004057	C16H16O8	4-caffeoylshikimic acid	Phenolic acids	Phenolic acids	-	-	-	-	-	-	1.16	0.00104	5.74	2.52	up	1.2	0.0016	7.28	2.86	up
Zbdn001947	C13H18O8	Isotachioside*	Phenolic acids	Phenolic acids	-	1.25	0.000246	2.64	1.4	up	1.16	0.00117	5.51	2.46	up	1.19	0.00585	2.09	1.06	up
Zbjn003605	C31H34O17	1,4-O-di-Caffeoyl-3-O-glucoside Quinic Acid	Phenolic acids	Phenolic acids	-	1.25	0.000601	2.92	1.55	up	1.15	0.000432	7.82	2.97	up	1.18	0.000106	2.68	1.42	up
Zbjn003801	C32H36O17	1-O-(6'-O-feruloyl)glucoside-3-O-Caffeoyl Quinic Acid	Phenolic acids	Phenolic acids	-	-	-	-	-	-	1.15	0.0096	4.75	2.25	up	1.18	0.0353	9.4	3.23	up
Zbln004144	C44H52O23	2-(3,4-Dihydroxy-phenylethanolide)-5-O-(5'-feruloylglucoside)6-O-caffeoyl-xylose-glucoside	Phenolic acids	Phenolic acids	-	1.24	0.0116	0.0305	-5.04	down	1.14	0.000312	0.0598	-4.06	down	-	-	-	-	-
Zmcn005156	C26H26O12	4,5-O-Dicaffeoylquinic Acid Methyl Ester	Phenolic acids	Phenolic acids	-	1.25	0.00108	2.1	1.07	up	1.16	0.000405	16.3	4.03	up	1.19	1.86e-06	7.77	2.96	up
Zmcp102204	C16H22O4	Senkyunolide Q*	Phenolic acids	Phenolic acids	-	-	-	-	-	-	1.15	0.000256	2.08	1.06	up	-	-	-	-	-
Zmhn000892	C13H18O8	4-O-Glucosyl-3,4-dihydroxybenzyl alcohol	Phenolic acids	Phenolic acids	-	-	-	-	-	-	1.1	0.0252	9.39	3.23	up	1.13	0.0546	8.55	3.1	up
Zmhn001358	C13H16O8	4-O-Glucosyl-4-hydroxybenzoic acid	Phenolic acids	Phenolic acids	-	-	-	-	-	-	1.15	0.00348	2.05	1.03	up	-	-	-	-	-
Zmhn002227	C17H22O10	4-O-Glucosyl-sinapate	Phenolic acids	Phenolic acids	-	-	-	-	-	-	1.15	0.00291	0.248	-2.01	down	1.19	0.00258	0.26	-1.94	down
Zmhn002301	C15H18O8	p-Coumaric acid-4-O-glucoside	Phenolic acids	Phenolic acids	-	-	-	-	-	-	1.16	0.000334	4.29	2.1	up	1.2	0.000438	7.26	2.86	up
Zmln000899	C15H20O9	Syringaldehyde-4-O-glucoside	Phenolic acids	Phenolic acids	-	-	-	-	-	-	1.14	0.000224	5.78	2.53	up	1.17	0.00117	3.61	1.85	up
Zmtn001661	C14H20O8	Vanilloloside	Phenolic acids	Phenolic acids	-	-	-	-	-	-	1.14	9.97e-05	2.33	1.22	up	-	-	-	-	-
Hahn000897	C20H28O14	picrorhizin	Others	Others	-	1.23	0.0267	3.03	1.6	up	1.04	0.00758	5.03	2.33	up	-	-	-	-	-
HX1340	C11H16O3	epiloliolide	Others	Others	-	-	-	-	-	-	1.14	0.000185	0.399	-1.32	down	1.19	0.00144	0.476	-1.07	down
Latp003876	C19H24O9	2-Methyl-5-(2'-hydroxypropyl)-7-hydroxy-chromone-2'-O-β-D-glucopyranoside	Others	Chromone	-	1.1	0.032	2	1	up	1.13	0.0218	3.92	1.97	up	-	-	-	-	-
Latp005327	C13H12O4	2-Methyl-5-acetonyl-7-hydroxychromone	Others	Chromone	-	-	-	-	-	-	1.14	0.000107	0.37	-1.43	down	-	-	-	-	-
Layp002880	C15H16O9	5,7-Dihydroxychromone glucoside	Others	Ketone compounds	-	-	-	-	-	-	1.16	0.00183	5.54	2.47	up	1.19	0.00371	7.52	2.91	up
Lchp000221	C11H10O4	(Z)-3-Ethylidene-7-hydroxy-6-methoxyphthalide	Others	Others	-	-	-	-	-	-	1.12	0.000298	0.323	-1.63	down	1.19	0.000556	0.259	-1.95	down
Lhcp102502	C11H10O4	Eugenin	Others	Others	-	1.25	0.00303	0.278	-1.85	down	1.16	0.000353	0.0558	-4.16	down	1.19	5.19e-05	0.201	-2.32	down
Lhhp120816	C10H12O3	Hydroxyeugenol	Others	Others	-	1.12	0.0506	2.72	1.45	up	1.07	0.03	7.92	2.99	up	-	-	-	-	-
Lhhp120817	C23H26O11	Eugenol O-[3,4,5-Trihydroxybenzoyl-(->6)-b-D-glucopyranoside]	Others	Others	-	-	-	-	-	-	1.16	0.000184	5.4	2.43	up	1.19	0.00119	2.83	1.5	up
Lhhp120823	C11H12O3	Eugenyl formate	Others	Others	-	-	-	-	-	-	1.15	0.00511	4.07	2.03	up	1.19	0.00122	4.01	2	up
Lhqp101804	C18H18O5	p-Hydroxyphenethyl trans-ferulate	Others	Others	-	-	-	-	-	-	1.11	0.0771	8.18	3.03	up	1.17	0.00286	6.21	2.64	up
Lhqp102842	C16H24O10	8-Hydroxy-10-hydrosweroside	Others	Others	-	-	-	-	-	-	-	-	-	-	-	1.15	0.0059	2.07	1.05	up
Lhyp111011	C15H8O7	Isodemethylwedelolactone*	Others	Others	-	-	-	-	-	-	1.11	0.00104	0.422	-1.24	down	-	-	-	-	-
Lmjp101403	C10H10O4	3ξ-(1ξ-Hydroxyethyl)-7-hydroxy-1-isobenzofuranone	Others	Others	-	-	-	-	-	-	1.04	0.0992	3	1.58	up	1.07	0.0923	3.32	1.73	up
Lmmn000214	C18H32O15	Solatriose	Others	Saccharides	-	1.23	0.000315	0.485	-1.04	down	-	-	-	-	-	1.19	0.000434	2.14	1.1	up
Lmmn004032	C11H16O	Cis-Jasmone	Others	Ketone compounds	-	-	-	-	-	-	1.16	0.000404	30.3	4.92	up	1.19	0.00372	20.2	4.34	up
Lmqn000432	C9H19O11P	1-(sn-Glycero-3-phospho)-1D-myo-inositol	Others	Saccharides	-	-	-	-	-	-	1.16	0.000138	0.484	-1.05	down	-	-	-	-	-
MW0015228	C21H28O3	7-Oxocallitrisic acid, methyl ester	Others	Lactones	-	1.25	1.88e-05	4.45	2.15	up	1.16	9.39e-05	4.47	2.16	up	-	-	-	-	-
MW0049032	C21H30O8S	Cortisol 21-sulfate	Others	Lactones	-	1.25	0.000451	2.85	1.51	up	1.16	0.000738	16.9	4.08	up	1.19	0.000635	5.92	2.56	up
MW0112809	C18H32O15	3'-Fucosyllactose	Others	Saccharides	-	-	-	-	-	-	-	-	-	-	-	1.16	0.0337	2.77	1.47	up
MW0113098	C14H19NO2	4'-Methoxy-alpha-pyrrolidinopropiophenone	Others	Ketone compounds	-	1.18	0.0227	0.0448	-4.48	down	1.11	0.000504	0.0231	-5.43	down	-	-	-	-	-
MW0127946	C16H14O3	(2E)-3-(4-hydroxyphenyl)-1-(4-methoxyphenyl)prop-2-en-1-one	Others	Ketone compounds	-	-	-	-	-	-	1.16	0.000213	4.71	2.23	up	1.2	0.00116	6.81	2.77	up
MW0129533	C15H12O3	1-(2-Hydroxyphenyl)-3-phenylpropane-1,3-dione	Others	Ketone compounds	-	-	-	-	-	-	1.16	1.06e-07	0.294	-1.77	down	-	-	-	-	-
MW0137117	C15H16O5	Murrangatin	Others	Ketone compounds	-	1.25	0.000768	0.361	-1.47	down	1.15	1.53e-05	0.482	-1.05	down	-	-	-	-	-
MW0149381	C22H38N4O16	Gal1-3Gal1-3GlcNAcSp	Others	Saccharides	-	-	-	-	-	-	1.15	0.000952	7	2.81	up	1.19	9.63e-05	3.75	1.91	up
MW0149382	C28H48N4O20	Gal1-3Gal1-4[Fuc1-3]GlcNAcSp	Others	Saccharides	-	-	-	-	-	-	1.11	0.00296	2.54	1.34	up	-	-	-	-	-
MW0149403	C28H48N4O21	Galb1-4GlcNAcb1-3Galb1-4Glcb-Sp	Others	Saccharides	-	-	-	-	-	-	-	-	-	-	-	1.17	0.0222	5.07	2.34	up
MW0151214	C25H24N2O6	HoPhe-HoPhe-OH	Others	Lactones	-	1.09	0.168	3.41	1.77	up	1.11	0.114	10.1	3.33	up	1.16	0.00108	2.95	1.56	up
MW0151226	C24H22N2O7	HoPhe-Tyr-OH	Others	Lactones	-	1.24	0.0149	0.14	-2.84	down	1.16	0.000366	0.0198	-5.66	down	1.19	7.14e-06	0.142	-2.82	down
MW0154404	C25H42N4O19	Neu5Ac2-6Gal1-4GlcSp	Others	Saccharides	-	-	-	-	-	-	1.14	0.0286	7.6	2.93	up	1.18	0.0301	6.57	2.72	up
MW0154405	C29H48N6O19	Neu5Ac2-6LacDiNAcSp	Others	Saccharides	-	1.05	0.113	2.01	1.01	up	-	-	-	-	-	1.02	0.0785	0.489	-1.03	down
MW0154410	C27H45N5O20	Neu5Gc2-3Gal1-3GlcNAcSp	Others	Saccharides	-	1.22	0.0242	0.3	-1.74	down	1.14	0.00486	8.3	3.05	up	1.19	0.0147	27.7	4.79	up
mws0214	C6H14O6	D-Sorbitol	Others	Saccharides	ko00051,ko00052,ko01100,ko02010	1.25	0.000162	3.6	1.85	up	1.16	0.000856	7.12	2.83	up	-	-	-	-	-
mws0437	C5H12O5	D-Arabitol*	Others	Saccharides	ko00040,ko01100	1.25	0.000355	3.79	1.92	up	1.16	0.000662	8.22	3.04	up	1.19	0.00142	2.17	1.12	up
mws0438	C5H12O5	L-Arabitol*	Others	Saccharides	ko00040,ko01100	1.25	3.03e-05	3.7	1.89	up	-	-	-	-	-	-	-	-	-	-
mws0866	C6H13O9P	D-Glucose 6-phosphate*	Others	Saccharides	ko00500,ko00524,ko00562,ko01100,ko01110	1.24	0.00691	0.462	-1.11	down	1.15	0.000873	0.377	-1.41	down	-	-	-	-	-
mws1090	C6H13O9P	Glucose-1-phosphate*	Others	Saccharides	ko00010,ko00040,ko00052,ko00500,ko00520,ko00523,ko00561,ko01100,ko01110,ko01240,ko01250	1.24	0.00578	0.439	-1.19	down	1.15	0.00384	0.368	-1.44	down	-	-	-	-	-
mws1155	C6H14O6	D-Mannitol	Others	Saccharides	ko00051,ko01100,ko02010	1.22	0.00848	3.33	1.73	up	1.15	0.00973	6.86	2.78	up	1.15	0.0339	2.06	1.04	up
mws1189	C6H10O7	D-Galacturonic acid*	Others	Saccharides	ko00040,ko00053,ko00520,ko01100,ko01240,ko01250,ko02010	-	-	-	-	-	1.02	0.0102	0.388	-1.37	down	-	-	-	-	-
mws1359	C16H16O3	Pterostilbene	Others	Stilbene	ko00945,ko01110	1.22	0.00314	0.317	-1.66	down	1.15	0.002	0.117	-3.1	down	1.18	0.00181	0.369	-1.44	down
mws1515	C13H20O	α-Ionone	Others	Ketone compounds	-	-	-	-	-	-	1.15	0.0138	0.143	-2.8	down	1.18	0.0174	0.277	-1.85	down
MWS20173	C15H24O2	1-Hydroxybisabola-2,10-dien-4-one	Others	Ketone compounds	-	-	-	-	-	-	1.1	0.0024	0.276	-1.86	down	1.19	0.000236	0.333	-1.58	down
MWS2442	C6H13O9P	D-Fructose 6-Phosphate*	Others	Saccharides	ko00052,ko00500,ko00710,ko01100,ko01110,ko01200	1.25	7.77e-05	0.446	-1.17	down	1.15	0.000259	0.324	-1.63	down	-	-	-	-	-
MWSmce140	C17H18O3	trans-Trimethoxyresveratrol	Others	Stilbene	-	-	-	-	-	-	1.15	0.00662	0.444	-1.17	down	1.18	0.00212	0.458	-1.13	down
MWSmce203	C12H22O11	D-Cellobiose	Others	Saccharides	-	-	-	-	-	-	1.1	0.0278	2.09	1.06	up	-	-	-	-	-
MWSmce343	C24H28O4	Levistolide A	Others	Lactones	-	-	-	-	-	-	1.03	0.00254	0.116	-3.11	down	1.16	0.00418	0.213	-2.23	down
MWSmce372	C15H26O3	Prohydrojasmon (racemate)	Others	Ketone compounds	-	1.17	0.00406	2.16	1.11	up	1.04	0.000896	5.47	2.45	up	-	-	-	-	-
MWSmce412	C12H16O2	Senkyunolide A	Others	Lactones	-	1.25	0.000469	0.477	-1.07	down	1.15	7.51e-06	0.445	-1.17	down	-	-	-	-	-
MWSmce703	C6H8O	3-Methyl-2-cyclopenten-1-one	Others	Stilbene	-	-	-	-	-	-	1.03	0.0144	0.184	-2.44	down	1.17	0.0312	0.264	-1.92	down
MWSslk062	C15H14O3	4'-Methoxyresveratrol	Others	Stilbene	-	1.23	0.0158	0.49	-1.03	down	1.15	0.00482	0.363	-1.46	down	-	-	-	-	-
MWSslk201	C21H26O10	Sec-O-Glucosylhamaudol	Others	Chromone	-	-	-	-	-	-	1.14	0.00158	3.63	1.86	up	1.13	0.0654	4.87	2.28	up
pma0134	C4H8O4	D-Threose	Others	Saccharides	-	-	-	-	-	-	1.16	0.000672	0.163	-2.62	down	1.19	7.65e-05	0.318	-1.66	down
pma3101	C11H14NO6+	Nicotinate D-ribonucleoside	Others	Vitamin	ko00760,ko01100	-	-	-	-	-	1.15	0.00984	3.28	1.71	up	-	-	-	-	-
pma6455	C5H11O8P	Ribulose-5-phosphate	Others	Saccharides	ko00030,ko00040,ko00710,ko00740,ko01100,ko01110,ko01200,ko01230,ko01240,ko01250	-	-	-	-	-	1.15	7.58e-05	0.35	-1.51	down	-	-	-	-	-
pmb0801	C14H19NO9	4-Pyridoxic acid-O-glucoside	Others	Vitamin	-	-	-	-	-	-	1.14	0.0131	2.15	1.1	up	1.15	0.0358	2.02	1.01	up
pmb3081	C6H11PO11	Glucaric acid-1-Phosphate	Others	Saccharides	-	1.14	0.00631	0.246	-2.03	down	-	-	-	-	-	-	-	-	-	-
pme0490	C6H5NO2	Nicotinic acid (Vitamin B3)	Others	Vitamin	ko00760,ko00960,ko01100,ko01110,ko01240	1.24	0.00884	2.13	1.09	up	1.15	0.00433	4	2	up	-	-	-	-	-
pme1014	C31H40O2	Menatetrenone (Vitamin K2)	Others	Vitamin	-	-	-	-	-	-	1.05	0.0617	2.35	1.23	up	-	-	-	-	-
pme1383	C8H11NO3	Pyridoxine	Others	Vitamin	ko00750,ko01100,ko01240	1.23	0.013	2.03	1.02	up	1.13	0.00267	0.496	-1.01	down	1.19	0.00442	0.245	-2.03	down
pme2596	C8H9NO4	4-Pyridoxic acid	Others	Vitamin	ko00750,ko01100	-	-	-	-	-	1.15	7.33e-05	2.35	1.23	up	-	-	-	-	-
pme3163	C7H15O10P	D-Sedoheptuiose 7-phosphate	Others	Saccharides	-	1.25	4.38e-05	0.414	-1.27	down	1.15	0.0108	0.233	-2.1	down	-	-	-	-	-
pme3705	C6H10O7	D-Glucoronic acid*	Others	Saccharides	ko00040,ko00053,ko00520,ko00562,ko01100,ko01240,ko01250	-	-	-	-	-	-	-	-	-	-	1.17	0.00322	0.441	-1.18	down
pmf0138	C6H12O6	D-Mannose*	Others	Saccharides	ko00051,ko00052,ko00520,ko01100,ko01250,ko02010	-	-	-	-	-	1.14	0.000413	2.12	1.08	up	-	-	-	-	-
pmf0348	C10H20O3	2,6-Dimethyl-7-octene-2,3,6-triol	Others	Alcohol compounds	-	1.2	0.00141	2.35	1.24	up	1.14	0.000449	3.17	1.66	up	-	-	-	-	-
pmn001380	C9H16O4	Eucommiol	Others	Alcohol compounds	-	1.24	0.011	2.38	1.25	up	1.13	0.00673	2.26	1.18	up	-	-	-	-	-
pmn001423	C19H30O8	Roseoside	Others	Ketone compounds	-	-	-	-	-	-	1.13	0.000351	2.77	1.47	up	1.17	0.000183	3.06	1.61	up
pmp000252	C12H16O4	Senkyunolide I	Others	Lactones	-	1.25	0.000195	0.155	-2.69	down	1.07	0.00186	4.47	2.16	up	1.18	7.18e-05	28.9	4.85	up
pmp000253	C12H16O4	Senkyunolide H	Others	Lactones	-	1.25	0.000374	0.172	-2.54	down	1.16	0.000148	7.02	2.81	up	1.2	0.000359	40.7	5.35	up
pmp000292	C15H16O5	Hamaudol	Others	Chromone	-	-	-	-	-	-	-	-	-	-	-	1.1	0.00343	3.27	1.71	up
pmp000602	C19H22O9	6-Hydroxymusizin-8-O-β-D-glucoside	Others	Ketone compounds	-	-	-	-	-	-	1.11	0.0492	2.99	1.58	up	1.14	0.0479	3.4	1.77	up
pmp001119	C15H12O5	3,5-Dihydroxy-2,4-dimethoxy-9H-fluoren-9-one	Others	Ketone compounds	-	1.02	0.0438	0.428	-1.22	down	1.08	0.00268	0.249	-2	down	-	-	-	-	-
pmp001229	C12H16O3	Senkyunolide K	Others	Lactones	-	1.25	0.000119	3.35	1.75	up	1.13	0.000106	3.81	1.93	up	-	-	-	-	-
pmp001235	C12H18O2	Cnidilide	Others	Lactones	-	1.23	0.00113	2.4	1.26	up	1.13	0.000692	2.53	1.34	up	-	-	-	-	-
Wafn003633	C18H32O9	1-O-Acetyl-Glucopyranose 6-Hydroxydecanoate	Others	Saccharides	-	-	-	-	-	-	1.16	0.00113	6.74	2.75	up	1.03	0.119	3.6	1.85	up
Wafn004433	C17H32O10	1-Hexanol arabinosylglucoside	Others	Others	-	-	-	-	-	-	1.1	0.00356	0.262	-1.93	down	1.19	0.000755	0.432	-1.21	down
Wafn005118	C18H32O8	2-O-Acetyl-Glucopyranose 6-Decanoate	Others	Saccharides	-	-	-	-	-	-	1.15	0.00153	3.96	1.98	up	1.19	0.000212	2.48	1.31	up
Wafn005121	C19H34O10	1-Octen-3-Ol-3-O-Beta-D-Xylopyranosyl(1→6)-Beta-D-Glucopyranoside	Others	Others	-	-	-	-	-	-	1.09	0.0147	0.347	-1.53	down	-	-	-	-	-
Wafn005994	C21H36O10	Geranyl 6-O-xylopyranosyl-glucopyranoside*	Others	Others	-	1	0.0493	0.497	-1.01	down	1.12	0.0104	0.0949	-3.4	down	1.18	0.0152	0.191	-2.39	down
Wagp002530	C10H8O3	2-Methoxy-1-benzofuran-5-carbaldehyde	Others	Others	-	-	-	-	-	-	1.13	0.0101	0.488	-1.03	down	-	-	-	-	-
Wagp004588	C22H34O11	Dihydrovomifoliol 4-O-malonyl glucoside	Others	Others	-	1.25	1.07e-05	2.78	1.47	up	1.16	0.000242	12.6	3.66	up	1.19	0.00336	4.55	2.18	up
Wasn002394	C16H24O8	Glucosyl 2,6-dimethyl-8-oxoocta-2,6-dienoic acid	Others	Others	-	-	-	-	-	-	1.14	0.0006	0.308	-1.7	down	-	-	-	-	-
Wayn007352	C20H20O5	9-Oxodemethylmyricanane B	Others	Others	-	-	-	-	-	-	1.14	0.00461	3.04	1.61	up	1.18	0.00279	3.53	1.82	up
Wbmp003302	C10H12O2	Frambinone	Others	Ketone compounds	-	-	-	-	-	-	1.14	0.000947	3.75	1.91	up	1.19	0.00075	6.05	2.6	up
Wbsp000107	C17H24O6	(2s)-2-[(5s)-5-hydroxyhexa-1,3-dien-1-yl]-5-methoxy-4-[(3r)-3-methoxybutanoyl]-2-methylfuran-3-one	Others	Ketone compounds	-	-	-	-	-	-	-	-	-	-	-	1.16	0.000882	0.456	-1.13	down
Wbtn007495	C17H16O5	5,8-dihydroxy-10-methoxy-2-propylbenzo[h]chromen-4-one	Others	Ketone compounds	-	1.25	8.88e-05	0.428	-1.22	down	1.15	9.96e-06	0.381	-1.39	down	-	-	-	-	-
Wcfn002460	C10H12O5	2,3-Dihydroxy-1-(4'-hydroxy-3'-methoxyphenyl)-propan-1-one	Others	Others	-	-	-	-	-	-	1.14	0.0133	0.455	-1.14	down	-	-	-	-	-
Wcgp003250	C10H10O2	2-Methyl-3-hydroxyindan-1-one	Others	Others	-	-	-	-	-	-	1.09	0.00163	3.45	1.79	up	-	-	-	-	-
Zahp011111	C10H10O3	3,4-Methylenedioxypropiophenone	Others	Others	-	-	-	-	-	-	1.14	0.00083	2.19	1.13	up	1.18	0.000272	2.46	1.3	up
Zasp003507	C20H28O12	Paeonolide	Others	Others	-	-	-	-	-	-	1.11	0.0449	0.35	-1.52	down	1.07	0.0289	0.356	-1.49	down
Zbsp001807	C13H14O9	Salicylacyl Glucuronide	Others	Others	-	-	-	-	-	-	1.13	0.00334	0.489	-1.03	down	1.16	0.00445	0.469	-1.09	down
Zbxp002028	C15H23NO9	4-Demethylsimmondsin	Others	Others	-	-	-	-	-	-	1.03	0.0051	4.88	2.29	up	-	-	-	-	-
zjbp110810	C18H16O6	6,8-dihydroxy-2-[2-(3'-hydroxy-4'-methoxyphenyl)ethyl]chromone	Others	Chromone	-	1.24	0.000162	0.0506	-4.3	down	1.15	0.0531	550	9.1	up	1.2	0.000809	10900	13.4	up
zjgp122321	C16H18O9	4-O-acetyl-3-O-caffeoyl-2-C-methyl-D-erythronate*	Others	Others	-	-	-	-	-	-	1.15	3.39e-05	2.64	1.4	up	1.18	0.000173	2.2	1.14	up
Zmbp102503	C17H16O9	Bergaptol-O-β-D-glucoside	Others	Others	-	1.16	0.0587	0.461	-1.12	down	1.12	0.0736	0.163	-2.61	down	1.05	0.11	0.354	-1.5	down
Zmcp102206	C24H30O4	(Z)-3,8-Dihydro 6,6·;7,3'a-diligustilide	Others	Others	-	1.25	0.000107	8.57	3.1	up	1.15	2.07e-05	8.72	3.12	up	-	-	-	-	-
Zmcp102504	C20H24O9	Marmesinin	Others	Others	-	-	-	-	-	-	1.12	0.00271	0.494	-1.02	down	1.19	3.43e-05	0.308	-1.7	down
Zmgn000173	C5H10O5	D-Ribose	Others	Saccharides	ko00030,ko01100,ko02010	-	-	-	-	-	1.1	0.00834	2.13	1.09	up	-	-	-	-	-
Zmgp003417	C19H20O3	1-(4-hydroxyphenyl)-7-phenyl-3,5-diheptanone	Others	Ketone compounds	-	-	-	-	-	-	1.1	0.0215	2.66	1.41	up	-	-	-	-	-
Zmpn000199	C6H10O8	D-Galactaric acid*	Others	Saccharides	ko00053,ko01100	-	-	-	-	-	1.15	2.14e-05	0.367	-1.45	down	-	-	-	-	-
Zmwp006493	C15H18O3	8-Hydroxylindestenolide	Others	Lactones	-	1.24	0.00155	0.398	-1.33	down	1.15	2.33e-06	0.249	-2	down	-	-	-	-	-
Zmxn110201	C14H20O9	2,6-Dimethoxy-4-hydroxyphenol-1-O-?-D-glucopyranoside	Others	Others	-	1.23	0.0208	2.78	1.47	up	1.13	0.0235	2.56	1.36	up	-	-	-	-	-
Zmzp006646	C16H12O7	Capillarisin	Others	Chromone	-	-	-	-	-	-	-	-	-	-	-	1.15	0.00673	2.25	1.17	up
Lmrn002746	C6H12O3	2-Hydroxy-4-methylpentanoic acid	Organic acids	Organic acids	-	1.15	0.00472	2.19	1.13	up	-	-	-	-	-	1.14	0.00176	0.361	-1.47	down
Lmtn004049	C15H20O4	Abscisic acid	Organic acids	Organic acids	ko00906,ko01100,ko01110,ko04075	-	-	-	-	-	1.14	0.0123	0.46	-1.12	down	-	-	-	-	-
MEDL00397	C14H28O3	3-hydroxy-tetradecanoic acid	Organic acids	Organic acids	-	1.2	0.0131	2.02	1.02	up	1.12	0.00368	5.88	2.56	up	1.11	0.00318	2.9	1.54	up
MEDTP02544	C19H28O4	5-(6-Hydroxy-2,5,7,8-tetramethyl-chroman-2-YL)-2-methyl-pentanoic acid	Organic acids	Organic acids	-	1.25	3.07e-06	5.36	2.42	up	1.16	0.000244	1850	10.9	up	1.2	0.00652	345	8.43	up
ML10176345	C7H8O5	3-Dehydroshikimic acid	Organic acids	Organic acids	ko00400,ko00999,ko01100,ko01110,ko01230,ko01240	-	-	-	-	-	1.12	0.0316	0.194	-2.37	down	-	-	-	-	-
ML10197929	C4H9N3O2	Creatine	Organic acids	Organic acids	ko00260,ko00330,ko01100	1.17	0.00275	2.14	1.1	up	-	-	-	-	-	-	-	-	-	-
MW0014506	C20H28O3	4-Hydroxyretinoic acid	Organic acids	Organic acids	ko01100	-	-	-	-	-	1.15	0.00149	5.9	2.56	up	1.19	7.58e-06	3.35	1.75	up
MW0015647	C20H28O3	all-trans-5,6-Epoxyretinoic acid	Organic acids	Organic acids	-	1.25	2.12e-06	3.3	1.72	up	1.16	5.14e-05	6090	12.6	up	1.2	0.00114	1840	10.8	up
MW0063357	C17H32O4	2-Dodecyl-3-methylbutanedioic acid	Organic acids	Organic acids	-	1.25	9.43e-05	4.12	2.04	up	1.15	0.000564	27.1	4.76	up	1.19	0.00305	6.58	2.72	up
MW0104793	C2H6O3S2	2-Mercaptoethanesulfonic acid	Organic acids	Organic acids	ko01100,ko01200,ko01240	-	-	-	-	-	1.15	0.00108	2.05	1.04	up	-	-	-	-	-
MW0106148	C10H10O6	Chorismic acid	Organic acids	Organic acids	ko00130,ko00400,ko00790,ko00996,ko01100,ko01110,ko01230,ko01240	-	-	-	-	-	1.16	8.77e-07	3.73	1.9	up	1.19	3.24e-05	2.35	1.24	up
MW0113143	C15H18O8	4-O-beta-D-glucosyl-4-coumaric acid	Organic acids	Organic acids	-	-	-	-	-	-	1.16	1.43e-06	4.75	2.25	up	1.2	1.37e-06	7.87	2.98	up
MW0126929	C15H16O5	Ursinoic acid	Organic acids	Organic acids	-	-	-	-	-	-	1.16	7.02e-06	0.273	-1.87	down	1.2	0.000214	0.483	-1.05	down
mws0147	C5H10O3	β-Hydroxyisovaleric acid	Organic acids	Organic acids	ko00280,ko01100	-	-	-	-	-	1.12	0.000478	0.325	-1.62	down	-	-	-	-	-
mws0154	C7H10O5	Shikimic acid	Organic acids	Organic acids	ko00400,ko00996,ko00999,ko01100,ko01110,ko01230,ko01240	-	-	-	-	-	1.11	0.0058	0.434	-1.21	down	-	-	-	-	-
mws0159	C9H8O3	Phenylpyruvic acid	Organic acids	Organic acids	ko00360,ko00400,ko00470,ko00960,ko01100,ko01110,ko01210,ko01230	-	-	-	-	-	-	-	-	-	-	1.19	0.00448	2.28	1.19	up
mws0236	C2H7NO3S	2-Aminoethanesulfonic acid	Organic acids	Organic acids	ko00430,ko00920,ko01100,ko02010	1.25	0.00144	3.18	1.67	up	1.15	0.00137	15.2	3.92	up	1.18	0.000509	4.76	2.25	up
mws0237	C9H16O4	Azelaic acid	Organic acids	Organic acids	-	1.25	6.9e-06	2.39	1.26	up	1.15	3.41e-05	2.34	1.23	up	-	-	-	-	-
mws0277	C7H12O6	Quinic Acid	Organic acids	Organic acids	ko00400,ko01100	-	-	-	-	-	1.11	0.0448	0.223	-2.17	down	1.14	0.0545	0.287	-1.8	down
mws0341	C6H12O3	2-Hydroxyisocaproic acid	Organic acids	Organic acids	-	1.24	0.00146	2.11	1.08	up	-	-	-	-	-	-	-	-	-	-
mws0473	C5H8O4	2-Methylsuccinic acid*	Organic acids	Organic acids	-	-	-	-	-	-	1.15	0.00163	0.213	-2.23	down	1.19	0.00209	0.382	-1.39	down
pmb2657	C10H18N4O6	Argininosuccinic acid	Organic acids	Organic acids	ko00220,ko00250,ko01100,ko01110,ko01230	1.21	0.00955	2.08	1.05	up	1.15	0.00713	4.78	2.26	up	1.17	0.00763	2.3	1.2	up
pme0120	C5H11NO2	5-Aminovaleric acid	Organic acids	Organic acids	ko00310,ko00330,ko00470,ko01100	-	-	-	-	-	1.15	8.46e-05	0.146	-2.77	down	1.2	0.000696	0.105	-3.25	down
pme0220	C13H20O3	Methyl jasmonate	Organic acids	Organic acids	ko00592,ko01110	-	-	-	-	-	1.14	2.43e-05	0.177	-2.5	down	1.2	0.000615	0.265	-1.91	down
pme0295	C6H11NO3	4-Acetamidobutyric acid	Organic acids	Organic acids	ko00330,ko01100	-	-	-	-	-	-	-	-	-	-	1.16	0.0199	0.497	-1.01	down
pme1216	C6H5NO2	2-Picolinic acid	Organic acids	Organic acids	ko00380,ko01100	1.23	0.000325	2.02	1.01	up	1.15	5.01e-05	4.63	2.21	up	1.16	0.00412	2.3	1.2	up
pme1975	C3H4O4	Malonic acid	Organic acids	Organic acids	ko00061,ko00240,ko00410,ko01100,ko01212	-	-	-	-	-	1.13	0.00152	0.484	-1.05	down	-	-	-	-	-
pme2380	C5H6O5	α-Ketoglutaric acid	Organic acids	Organic acids	ko00020,ko00040,ko00053,ko00220,ko00250,ko00300,ko00310,ko00340,ko00430,ko00470,ko00630,ko00650,ko00660,ko01100,ko01110,ko01200,ko01210,ko01230,ko01240	-	-	-	-	-	1.15	0.00218	2.61	1.38	up	1.19	0.000322	2.07	1.05	up
pme3011	C4H9NO2	γ-Aminobutyric acid	Organic acids	Organic acids	ko00250,ko00330,ko00410,ko00650,ko00760,ko01100	1.24	0.00886	0.423	-1.24	down	1.16	0.0018	0.24	-2.06	down	-	-	-	-	-
pme3017	C4H9NO2	2-Aminoisobutyric acid*	Organic acids	Organic acids	-	-	-	-	-	-	1.15	2.17e-05	0.391	-1.35	down	-	-	-	-	-
pme3034	C5H8O4	Ethylmalonic acid*	Organic acids	Organic acids	-	-	-	-	-	-	1.15	0.00213	0.205	-2.29	down	1.08	0.0025	0.294	-1.76	down
pme3186	C3H7O6P	DL-Glyceraldehyde-3-phosphate	Organic acids	Organic acids	-	1.2	0.00544	0.377	-1.41	down	-	-	-	-	-	-	-	-	-	-
Zmtn001464	C10H7NO4	4,8-Dihydroxyquinoline-2-carboxylic acid	Organic acids	Organic acids	ko00380	1.24	0.00293	2.6	1.38	up	1.15	0.00165	3.33	1.74	up	-	-	-	-	-
Zmyn000453	C6H8O7	Isocitric Acid	Organic acids	Organic acids	ko00020,ko00630,ko01100,ko01110,ko01200,ko01210,ko01230,ko01240	-	-	-	-	-	1.14	0.00269	0.406	-1.3	down	-	-	-	-	-
Lmcp002302	C12H17N5O5	N6-(2-Hydroxyethyl)adenosine*	Nucleotides and derivatives	Nucleotides and derivatives	-	1.24	0.000214	3.07	1.62	up	1.16	0.00117	12.9	3.69	up	1.19	0.0057	4.2	2.07	up
Lmqn000780	C17H27N3O17P2	Uridine 5'-diphospho-N-acetylglucosamine	Nucleotides and derivatives	Nucleotides and derivatives	ko00520,ko00524,ko01100,ko01250	-	-	-	-	-	1.12	0.00116	2.7	1.43	up	-	-	-	-	-
ML10180524	C9H13N3O5	Cytarabine	Nucleotides and derivatives	Nucleotides and derivatives	-	1.25	0.000274	4.47	2.16	up	1.16	0.000678	14.8	3.89	up	1.19	0.00317	3.31	1.73	up
MW0154492	C21H27N6O18P3	Nicotinate adenine dinucleotide phosphate	Nucleotides and derivatives	Nucleotides and derivatives	-	-	-	-	-	-	1.15	0.00733	2.15	1.1	up	-	-	-	-	-
mws0248	C9H12N2O6	Uridine	Nucleotides and derivatives	Nucleotides and derivatives	ko00240,ko01100,ko01232,ko02010	1.22	0.0242	3.06	1.61	up	1.11	0.028	2.48	1.31	up	-	-	-	-	-
mws0255	C4H5N3O	Cytosine	Nucleotides and derivatives	Nucleotides and derivatives	ko00240,ko01100,ko01232	1.25	0.00235	4.05	2.02	up	1.15	0.00211	12	3.59	up	1.17	0.00112	2.97	1.57	up
mws0724	C10H13N5O6	8-Hydroxyguanosine	Nucleotides and derivatives	Nucleotides and derivatives	-	-	-	-	-	-	1.11	0.00069	4.46	2.16	up	1.1	0.00477	2.91	1.54	up
mws0884	C10H12N5O6P	Cyclic 3',5'-Adenylic acid	Nucleotides and derivatives	Nucleotides and derivatives	ko00230,ko01100	-	-	-	-	-	1.15	0.000149	0.311	-1.69	down	1.19	0.000665	0.39	-1.36	down
mws0976	C9H12N2O6	β-Pseudouridine	Nucleotides and derivatives	Nucleotides and derivatives	ko00240,ko01100	1.24	0.00018	3.03	1.6	up	1.15	0.000259	2.86	1.52	up	-	-	-	-	-
mws1060	C10H12N4O5	9-(Arabinosyl)hypoxanthine	Nucleotides and derivatives	Nucleotides and derivatives	-	1.24	0.0117	4.45	2.15	up	1.15	0.01	8.37	3.07	up	-	-	-	-	-
mws1409	C15H22N2O18P2	Uridine-5'-diphosphoglucuronic acid	Nucleotides and derivatives	Nucleotides and derivatives	-	1.13	0.0464	0.436	-1.2	down	1.05	0.0239	0.466	-1.1	down	-	-	-	-	-
MWS2984	C4H4N6O	8-Azaguanine	Nucleotides and derivatives	Nucleotides and derivatives	-	-	-	-	-	-	1.14	0.00118	3.38	1.76	up	-	-	-	-	-
MWS4525	C6H7N5O	6-O-methylguanine	Nucleotides and derivatives	Nucleotides and derivatives	-	1.25	1.84e-05	4.5	2.17	up	1.13	1.84e-05	37.5	5.23	up	1.13	0.000188	8.35	3.06	up
MWS5083	C17H21N4O9P	Flavin Single Nucleotide(FMN)	Nucleotides and derivatives	Nucleotides and derivatives	ko00190,ko00740,ko01100,ko01110,ko01240	-	-	-	-	-	1.15	5.01e-05	0.401	-1.32	down	1.19	0.000367	0.487	-1.04	down
MWSmce116	C10H13N5O3	5'-Deoxyadenosine*	Nucleotides and derivatives	Nucleotides and derivatives	-	1.24	4.78e-05	0.371	-1.43	down	1.15	0.000488	0.335	-1.58	down	-	-	-	-	-
MWSmce295	C9H12N2O6	1-beta-D-Arabinofuranosyluracil	Nucleotides and derivatives	Nucleotides and derivatives	-	1.25	0.000169	3.34	1.74	up	1.15	1.21e-05	5.7	2.51	up	-	-	-	-	-
pmb0197	C11H15N5O5	N7-Methylguanosine	Nucleotides and derivatives	Nucleotides and derivatives	-	-	-	-	-	-	1.15	9.1e-06	8.44	3.08	up	1.19	0.00205	4.59	2.2	up
pmb0374	C5H5N5	2-Aminopurine	Nucleotides and derivatives	Nucleotides and derivatives	-	-	-	-	-	-	1.15	4.01e-05	0.404	-1.31	down	-	-	-	-	-
pmb0532	C10H13N4O8P	Inosine 5'-monophosphate	Nucleotides and derivatives	Nucleotides and derivatives	ko00230,ko01100,ko01110,ko01232,ko01240	1.22	0.000466	0.4	-1.32	down	-	-	-	-	-	-	-	-	-	-
pmb0981	C10H14N5O7P	Adenosine 5'-monophosphate	Nucleotides and derivatives	Nucleotides and derivatives	ko00230,ko00908,ko01100,ko01110,ko01232,ko01240	1.25	0.0014	0.412	-1.28	down	-	-	-	-	-	-	-	-	-	-
pmb2507	C5H11O7P	2-Deoxyribose-1-phosphate	Nucleotides and derivatives	Nucleotides and derivatives	ko00030,ko00240,ko01100	1.24	0.00778	0.319	-1.65	down	1.14	0.0198	0.218	-2.2	down	-	-	-	-	-
pmb2922	C15H24N2O17P2	Uridine 5'-diphospho-D-glucose	Nucleotides and derivatives	Nucleotides and derivatives	ko00040,ko00052,ko00053,ko00500,ko00520,ko00524,ko00561,ko00908,ko01100,ko01110,ko01240,ko01250	-	-	-	-	-	1.12	0.000752	0.484	-1.05	down	-	-	-	-	-
pme0033	C5H4N4O	Hypoxanthine	Nucleotides and derivatives	Nucleotides and derivatives	ko00230,ko01100,ko01232	1.25	0.00256	4.42	2.15	up	1.15	0.00279	18	4.17	up	1.18	0.00413	4.08	2.03	up
pme0183	C5H5N5O	Isoguanine	Nucleotides and derivatives	Nucleotides and derivatives	-	1.25	0.000707	2.61	1.38	up	1.15	0.000138	4.23	2.08	up	-	-	-	-	-
pme0230	C10H13N5O4	Adenosine	Nucleotides and derivatives	Nucleotides and derivatives	ko00230,ko01100,ko01232,ko02010	-	-	-	-	-	1.15	0.00046	0.385	-1.38	down	-	-	-	-	-
pme0264	C10H14N2O5	Thymidine	Nucleotides and derivatives	Nucleotides and derivatives	ko00240,ko01100,ko01232	1.18	0.00426	2.2	1.13	up	1.14	0.000147	2.41	1.27	up	-	-	-	-	-
pme1109	C5H5N5O	Guanine	Nucleotides and derivatives	Nucleotides and derivatives	ko00230,ko01100,ko01232	1.25	0.000417	2.69	1.43	up	1.16	0.000661	5.72	2.52	up	1.19	0.000601	2.12	1.09	up
pme1119	C10H12N4O5	Inosine	Nucleotides and derivatives	Nucleotides and derivatives	ko00230,ko01100,ko01232,ko02010	1.24	7.35e-05	2.6	1.38	up	1.14	0.000107	6.18	2.63	up	1.12	0.00358	2.37	1.25	up
pme1173	C5H4N4O	Allopurinol	Nucleotides and derivatives	Nucleotides and derivatives	-	1.24	0.000609	2.32	1.22	up	1.15	5.08e-06	7.82	2.97	up	1.18	0.000858	3.37	1.75	up
pme1178	C10H13N5O5	Guanosine	Nucleotides and derivatives	Nucleotides and derivatives	ko00230,ko01100,ko01232,ko02010	-	-	-	-	-	1.14	0.00443	4.13	2.05	up	1.14	0.00465	2.28	1.19	up
pme1184	C10H13N5O4	2'-Deoxyguanosine	Nucleotides and derivatives	Nucleotides and derivatives	ko00230,ko01100,ko01232,ko02010	-	-	-	-	-	1.14	0.000323	3.25	1.7	up	1.17	0.000377	2.13	1.09	up
pme1194	C9H13N3O4	2'-Deoxycytidine	Nucleotides and derivatives	Nucleotides and derivatives	ko00240,ko01100,ko01232,ko02010	1.25	0.000344	3.49	1.8	up	1.16	0.00085	18.6	4.22	up	1.19	0.00196	5.34	2.42	up
pme2117	C10H15N5O10P2	Adenosine 5'-diphosphate	Nucleotides and derivatives	Nucleotides and derivatives	ko00190,ko00195,ko00230,ko00908,ko01100,ko01110,ko01232,ko01240	-	-	-	-	-	1.05	0.0446	0.489	-1.03	down	-	-	-	-	-
pme2776	C10H12N4O4	2'-Deoxyinosine	Nucleotides and derivatives	Nucleotides and derivatives	ko00230,ko01100,ko01232,ko02010	1.2	0.00252	2.67	1.42	up	1.14	0.00413	3.95	1.98	up	-	-	-	-	-
pme3337	C14H17N5O8	Succinyladenosine	Nucleotides and derivatives	Nucleotides and derivatives	-	1.24	2e-05	3.65	1.87	up	1.15	0.000185	8.12	3.02	up	1.16	0.0117	2.22	1.15	up
pme3732	C9H13N3O5	Cytidine	Nucleotides and derivatives	Nucleotides and derivatives	ko00240,ko01100,ko01232,ko02010	1.25	0.000473	4.46	2.16	up	1.16	0.000713	15.9	3.99	up	1.19	0.000966	3.56	1.83	up
pme3967	C12H17N5O5	2-(Dimethylamino)guanosine*	Nucleotides and derivatives	Nucleotides and derivatives	-	1.25	3.7e-06	2.61	1.39	up	1.15	2.06e-06	11.2	3.49	up	1.19	4.15e-05	4.29	2.1	up
pme3968	C6H7N5O	7-Methylguanine	Nucleotides and derivatives	Nucleotides and derivatives	-	1.2	0.00667	4.95	2.31	up	1.11	0.0079	27.9	4.8	up	1.03	0.0373	5.63	2.49	up
pmf0289	C15H21N5O4	Riboprine	Nucleotides and derivatives	Nucleotides and derivatives	ko00908,ko01110	-	-	-	-	-	1.07	0.00538	2.42	1.28	up	-	-	-	-	-
Wayn002083	C15H21NO7	N-(1-Deoxy-1-fructosyl)Phenylalanine	Nucleotides and derivatives	Nucleotides and derivatives	-	1.25	0.000147	3.19	1.67	up	1.14	7.2e-05	2.9	1.54	up	-	-	-	-	-
Wayp001024	C11H21NO7	N-(1-Deoxy-1-fructosyl)Valine	Nucleotides and derivatives	Nucleotides and derivatives	-	-	-	-	-	-	-	-	-	-	-	1.18	0.0117	0.392	-1.35	down
Wayp001104	C15H21NO8	N-(1-Deoxy-1-fructosyl)Tyrosine	Nucleotides and derivatives	Nucleotides and derivatives	-	-	-	-	-	-	1.14	0.000857	3.37	1.75	up	1.18	0.00103	2.96	1.57	up
Zmjp000966	C10H13N5O4	Vidarabine	Nucleotides and derivatives	Nucleotides and derivatives	-	-	-	-	-	-	1.14	0.00643	0.396	-1.34	down	-	-	-	-	-
Zmyp000878	C10H13N5O5	Crotonoside; 2-Hydroxyadenosine	Nucleotides and derivatives	Nucleotides and derivatives	-	-	-	-	-	-	1.15	0.00303	4.18	2.06	up	1.19	0.000343	2.31	1.21	up
Hmqp006235	C26H46NO7P	LysoPC 18:4	Lipids	LPC	-	-	-	-	-	-	1.15	0.00224	19.3	4.27	up	1.19	0.000293	17.4	4.12	up
Hmyn006303	C27H47O12P	LysoPI 18:3	Lipids	Glycerol ester	-	-	-	-	-	-	1.15	7.14e-05	7.59	2.92	up	1.17	0.000106	4.08	2.03	up
Hmyn007081	C22H43O9P	LysoPG 16:1	Lipids	Glycerol ester	-	1.18	0.0437	2.18	1.12	up	1.12	0.0188	4.61	2.2	up	1.11	0.00408	2.12	1.08	up
Hmyn007168	C22H45O9P	LysoPG 16:0	Lipids	Glycerol ester	-	-	-	-	-	-	1.11	0.007	3.21	1.68	up	-	-	-	-	-
Lmbn004240	C18H34O5	9,10-Dihydroxy-12,13-epoxyoctadecanoic acid	Lipids	Free fatty acids	ko00591	-	-	-	-	-	-	-	-	-	-	1.18	0.00406	0.45	-1.15	down
Lmbn004685	C18H32O4	5S,8R-DiHODE; (5S,8R,9Z,12Z)-5,8-Dihydroxyoctadeca-9,12-dienoate	Lipids	Free fatty acids	ko00591	1.25	0.000145	6.69	2.74	up	1.15	6.97e-05	24.4	4.61	up	1.18	9.35e-05	3.65	1.87	up
Lmbn005443	C18H30O3	13-KODE; (9Z,11E)-13-Oxooctadeca-9,11-dienoic acid*	Lipids	Free fatty acids	ko00591	1.24	0.00222	3.38	1.76	up	1.16	0.00306	7.16	2.84	up	1.18	0.0089	2.12	1.08	up
Lmbn005487	C18H34O4	12,13-DHOME; (9Z)-12,13-Dihydroxyoctadec-9-enoic acid	Lipids	Free fatty acids	ko00591	1.25	0.000113	3.03	1.6	up	1.15	2.85e-06	5.08	2.34	up	-	-	-	-	-
Lmbn005662	C18H32O3	9(10)-EpOME;(9R,10S)-(12Z)-9,10-Epoxyoctadecenoic acid	Lipids	Free fatty acids	ko00591,ko01100	-	-	-	-	-	-	-	-	-	-	1.15	0.00506	0.442	-1.18	down
Lmbn007891	C18H34O4	Hydroxy ricinoleic acid	Lipids	Free fatty acids	-	1.23	0.00329	2.46	1.3	up	1.15	0.00692	2.65	1.41	up	-	-	-	-	-
Lmhp007598	C27H52NO7P	LysoPC 19:2(2n isomer)	Lipids	LPC	-	1.12	0.0394	0.484	-1.05	down	1.12	0.00101	0.369	-1.44	down	-	-	-	-	-
Lmhp007836	C21H38NO7P	LysoPE 16:3	Lipids	LPE	-	1.19	0.00768	2.1	1.07	up	1.14	6.03e-06	8.93	3.16	up	1.15	0.0174	4.24	2.09	up
Lmhp008233	C23H40NO7P	LysoPE 18:4	Lipids	LPE	-	1.23	0.0106	2.12	1.08	up	1.15	0.00395	49.8	5.64	up	1.19	0.000715	23.5	4.56	up
Lmhp008513	C33H56O14	2-α-Linolenoyl-glycerol-1,3-di-O-glucoside	Lipids	Glycerol ester	-	-	-	-	-	-	1.12	0.00642	6.05	2.6	up	1.11	0.00402	3.29	1.72	up
Lmhp008589	C23H42NO7P	LysoPE 18:3(2n isomer)	Lipids	LPE	-	-	-	-	-	-	1.16	0.00021	30.1	4.91	up	1.19	0.000978	15.4	3.94	up
Lmhp008718	C25H48NO7P	LysoPC 17:2	Lipids	LPC	-	-	-	-	-	-	1.15	0.00257	17.2	4.11	up	1.19	0.00447	16.8	4.07	up
Lmhp008744	C33H56O14	1-α-Linolenoyl-glycerol-2,3-di-O-glucoside	Lipids	Glycerol ester	-	-	-	-	-	-	1.14	9.58e-05	6.88	2.78	up	1.15	0.0164	4.23	2.08	up
Lmhp008763	C21H42NO7P	LysoPE 16:1(2n isomer)	Lipids	LPE	-	1.07	0.141	0.298	-1.75	down	1.14	0.00253	6.55	2.71	up	1.16	0.0846	22	4.46	up
Lmhp008801	C23H42NO7P	LysoPE 18:3	Lipids	LPE	-	1.24	3.4e-05	2.03	1.02	up	1.16	0.000163	30.2	4.92	up	1.19	0.00122	14.9	3.9	up
Lmhp008833	C24H48NO7P	LysoPC 16:1(2n isomer)	Lipids	LPC	-	-	-	-	-	-	-	-	-	-	-	1.05	0.0397	8.38	3.07	up
Lmhp008885	C20H42NO7P	LysoPE 15:0(2n isomer)	Lipids	LPE	-	1.23	0.000278	2.16	1.11	up	1.15	0.000405	7.38	2.88	up	1.18	0.00334	3.41	1.77	up
Lmhp009034	C21H42NO7P	LysoPE 16:1	Lipids	LPE	-	-	-	-	-	-	1.11	0.00841	3.17	1.66	up	1.13	0.0178	3.01	1.59	up
Lmhp009129	C23H48NO7P	LysoPC 15:0(2n isomer)	Lipids	LPC	-	1.24	0.00421	2.33	1.22	up	1.15	0.00317	7.42	2.89	up	1.19	0.00186	3.18	1.67	up
Lmhp009187	C20H42NO7P	LysoPE 15:0	Lipids	LPE	-	1.2	0.0085	2.31	1.21	up	1.16	1.12e-07	6	2.59	up	1.15	0.0384	2.6	1.38	up
Lmhp009464	C22H44NO7P	LysoPE 17:1(2n isomer)	Lipids	LPE	-	1.22	0.0209	2.02	1.01	up	1.15	0.00675	13.2	3.73	up	1.19	0.000125	6.56	2.71	up
Lmhp009526	C27H46O9	2-α-Linolenoyl-glycerol-1-O-glucoside*	Lipids	Glycerol ester	-	-	-	-	-	-	1.08	0.00236	3.01	1.59	up	-	-	-	-	-
Lmhp009590	C25H50NO7P	LysoPC 17:1	Lipids	LPC	-	-	-	-	-	-	1.15	0.00558	12.1	3.6	up	1.19	0.000391	8.88	3.15	up
Lmhp009773	C27H46O9	1-α-Linolenoyl-glycerol-3-O-glucoside*	Lipids	Glycerol ester	-	-	-	-	-	-	1.13	0.00993	4.94	2.3	up	1.16	0.00119	3.28	1.71	up
Lmhp009802	C25H46NO7P	LysoPE 20:3(2n isomer)	Lipids	LPE	-	1.25	0.00104	2.15	1.11	up	1.14	1.46e-05	9.05	3.18	up	1.16	0.00132	4.21	2.07	up
Lmhp009890	C28H52NO7P	LysoPC 20:3	Lipids	LPC	-	1.25	0.00465	2.78	1.47	up	1.15	0.00262	6.6	2.72	up	1.19	7.05e-06	2.37	1.25	up
Lmhp010040	C25H46NO7P	LysoPE 20:3	Lipids	LPE	-	1.21	0.0163	2.09	1.06	up	1.12	0.00358	9.41	3.23	up	1.13	0.000902	4.5	2.17	up
Lmhp010190	C26H52NO7P	LysoPC 18:1(2n isomer)	Lipids	LPC	-	-	-	-	-	-	1.15	0.000269	6.93	2.79	up	1.18	0.00302	5.36	2.42	up
Lmhp010514	C25H48NO7P	LysoPE 20:2(2n isomer)	Lipids	LPE	-	-	-	-	-	-	1.15	0.00385	2.86	1.52	up	1.19	0.00135	2.53	1.34	up
Lmhp010515	C25H52NO7P	LysoPC 17:0(2n isomer)	Lipids	LPC	-	1.23	0.000899	3.12	1.64	up	1.15	0.00212	14.9	3.9	up	1.16	0.0102	4.78	2.26	up
Lmhp010757	C25H48NO7P	LysoPE 20:2	Lipids	LPE	-	-	-	-	-	-	1.14	0.00187	2.59	1.38	up	1.18	0.000413	2.29	1.2	up
Lmhp010908	C27H54NO7P	LysoPC 19:1	Lipids	LPC	-	-	-	-	-	-	1.15	6.94e-06	6.5	2.7	up	1.18	0.00151	4.53	2.18	up
Lmhp011388	C21H36O4	2-α-Linolenoyl-glycerol	Lipids	Glycerol ester	-	-	-	-	-	-	1.13	0.000424	5.47	2.45	up	1.17	8.82e-05	4.48	2.16	up
Lmhp011549	C28H56NO7P	LysoPC 20:1	Lipids	LPC	-	-	-	-	-	-	1.04	0.0121	4.48	2.16	up	-	-	-	-	-
Lmhp011562	C21H36O4	1-α-Linolenoyl-glycerol	Lipids	Glycerol ester	-	-	-	-	-	-	1.15	0.00269	5.54	2.47	up	1.19	0.00336	4.7	2.23	up
Lmhp012042	C21H38O4	2-Linoleoylglycerol*	Lipids	Glycerol ester	-	-	-	-	-	-	-	-	-	-	-	1.19	0.000103	2.54	1.34	up
Lmqn008288	C18H36O3	3-Hydroxyoctadecanoic Acid	Lipids	Free fatty acids	-	1.15	0.00348	5.78	2.53	up	1.15	0.000948	8.01	3	up	-	-	-	-	-
Lmxp010913	C35H66NO9P	1-(9Z-Octadecenoyl)-2-(9-oxo-nonanoyl)-sn-glycero-3-phosphocholine	Lipids	Glycerol ester	-	1.19	0.0017	0.454	-1.14	down	-	-	-	-	-	-	-	-	-	-
Lmyn005812	C33H56O14	Gingerglycolipid A	Lipids	Glycerol ester	-	-	-	-	-	-	1.15	0.00292	7.09	2.83	up	1.19	3.83e-05	4.93	2.3	up
Lmyn006011	C33H58O14	Gingerglycolipid B	Lipids	Glycerol ester	-	-	-	-	-	-	1.14	0.00752	4.23	2.08	up	1.17	0.000323	2.5	1.32	up
Lmyn006221	C33H60O14	Gingerglycolipid C	Lipids	Glycerol ester	-	-	-	-	-	-	1.14	0.0125	2.05	1.04	up	1.19	0.0047	2.33	1.22	up
Lmyn012331	C18H34O2	Petroselinic acid*	Lipids	Free fatty acids	-	-	-	-	-	-	1.13	0.00745	2.62	1.39	up	-	-	-	-	-
MEDL00392	C26H52NO7P	1-(9Z-octadecenoyl)-sn-glycero-3-phosphocholine	Lipids	LPC	-	-	-	-	-	-	1.15	0.00277	10.2	3.35	up	1.19	0.0119	6.42	2.68	up
MEDP1341	C26H50NO7P	1-(9Z,12Z-octadecadienoyl)-sn-glycero-3-phosphocholine	Lipids	LPC	-	-	-	-	-	-	1.14	0.000957	6.83	2.77	up	1.18	0.000297	6.86	2.78	up
MEDP1345	C26H48NO7P	LysoPC(18:3(9Z,12Z,15Z))	Lipids	LPC	-	-	-	-	-	-	1.15	0.000752	21.9	4.45	up	1.19	0.00198	13.8	3.78	up
MW0011871	C15H28O5	1,2-Dihexanoyl-sn-glycerol	Lipids	Glycerol ester	-	1.25	7.9e-06	3.84	1.94	up	1.15	5.92e-06	28.7	4.84	up	1.19	4.24e-06	7.47	2.9	up
MW0012222	C17H28O3	12S-HHT	Lipids	Free fatty acids	-	-	-	-	-	-	1.15	0.00153	20.9	4.38	up	1.19	0.00405	21.9	4.46	up
MW0012936	C23H42O5	1-Oleoyl-2-acetyl-sn-glycerol	Lipids	Glycerol ester	-	1.23	0.00631	0.489	-1.03	down	-	-	-	-	-	-	-	-	-	-
MW0016024	C33H66NO9P	Azelaoyl PAF	Lipids	PA	-	1.18	0.0216	0.482	-1.05	down	1.13	0.0174	0.314	-1.67	down	-	-	-	-	-
MW0053734	C21H44NO7P	Glycerophospho-N-Palmitoyl Ethanolamine	Lipids	PE	-	1.19	0.0422	2.11	1.07	up	1.15	0.0176	6.84	2.77	up	1.19	0.00141	3.25	1.7	up
MW0054970	C21H38O4	MG(0:0/18:2(9Z,12Z)/0:0)	Lipids	Glycerol ester	-	-	-	-	-	-	-	-	-	-	-	1.19	0.00107	2.52	1.33	up
MW0055437	C18H34O4	Octadecanedioic acid	Lipids	Free fatty acids	-	1.25	6.67e-06	3.18	1.67	up	1.15	1.06e-05	5.29	2.4	up	-	-	-	-	-
MW0102995	C18H28O9	2-[(1R,2R)-3-oxo-2-[(Z)-5-[3,4,5-trihydroxy-6-(hydroxymethyl)oxan-2-yl]oxypent-2-enyl]cyclopentyl]acetic acid	Lipids	Free fatty acids	-	-	-	-	-	-	1.15	2.06e-05	0.275	-1.86	down	1.18	9.56e-05	0.244	-2.03	down
mws0120	C8H20NO6P	Choline Alfoscerate	Lipids	PC	ko00564,ko00565	-	-	-	-	-	1.12	0.00542	2.02	1.02	up	-	-	-	-	-
mws0126	C26H54NO7P	LysoPC 18:0	Lipids	LPC	-	1.25	0.00151	2.86	1.52	up	1.15	0.00159	12.6	3.66	up	1.19	0.00109	4.41	2.14	up
mws0289	C23H46NO7P	LysoPE 18:1	Lipids	LPE	-	1.06	0.0208	2.61	1.38	up	1.13	0.0185	4.98	2.32	up	-	-	-	-	-
mws0367	C18H30O2	α-Linolenic Acid	Lipids	Free fatty acids	ko00592,ko01040,ko01100,ko01110	-	-	-	-	-	1.14	1.88e-05	6.19	2.63	up	1.17	0.00185	3.93	1.97	up
mws0396	C18H34O2	Elaidic Acid*	Lipids	Free fatty acids	-	-	-	-	-	-	1.13	0.00745	2.62	1.39	up	-	-	-	-	-
mws0397	C20H30O2	Cis-5,8,11,14,17-Eicosapentaenoic Acid	Lipids	Free fatty acids	ko01040	-	-	-	-	-	1.15	0.0074	0.214	-2.22	down	1.15	0.00181	0.127	-2.98	down
MWS0552	C15H28O2	Cis-10-Pentadecenoic Acid(C15:1)	Lipids	Free fatty acids	-	-	-	-	-	-	1.15	0.00901	2.85	1.51	up	-	-	-	-	-
MWS1900	C11H20O4	Undecanedioic acid	Lipids	Free fatty acids	-	-	-	-	-	-	1.15	1.75e-05	2.98	1.58	up	-	-	-	-	-
mws2623	C18H34O2	11-Octadecanoic acid(Vaccenic acid)*	Lipids	Free fatty acids	-	-	-	-	-	-	1.12	0.00861	2.66	1.41	up	-	-	-	-	-
MWS5235	C18H36O3	12-Hydroxyoctadecanoic acid	Lipids	Free fatty acids	-	1.25	2.04e-05	2.39	1.25	up	1.14	1.29e-05	10.5	3.39	up	1.15	0.00147	4.4	2.14	up
MWSmce692	C18H30O2	γ-Linolenic Acid	Lipids	Free fatty acids	ko00591,ko01040,ko01100	-	-	-	-	-	1.15	0.00148	8.36	3.06	up	1.17	0.0146	4.38	2.13	up
MWSslk132	C16H30O4	Hexadecanedioic acid	Lipids	Free fatty acids	ko00073,ko01100	-	-	-	-	-	1.15	0.00152	2.22	1.15	up	-	-	-	-	-
MWSslk133	C14H26O4	1,14-Tetradecanedioic Acid	Lipids	Free fatty acids	-	1.23	0.00147	2.21	1.14	up	1.15	0.00351	2.94	1.56	up	-	-	-	-	-
pma1303	C24H46NO7P	LysoPC 16:2	Lipids	LPC	-	-	-	-	-	-	1.15	0.00157	4.68	2.23	up	1.19	0.00425	4.65	2.22	up
pmb0296	C21H40O4	1-Oleoyl-Sn-Glycerol	Lipids	Glycerol ester	-	-	-	-	-	-	-	-	-	-	-	1.14	0.00093	2.89	1.53	up
pmb0854	C26H48NO7P	LysoPC 18:3	Lipids	LPC	-	-	-	-	-	-	1.15	0.00463	18.1	4.18	up	1.19	0.00221	12.1	3.59	up
pmb0855	C24H50NO7P	LysoPC 16:0	Lipids	LPC	-	-	-	-	-	-	1.16	0.000327	5	2.32	up	1.2	0.000126	2.88	1.53	up
pmb0856	C23H46NO7P	LysoPE 18:1(2n isomer)	Lipids	LPE	-	-	-	-	-	-	1.15	1.19e-06	6.91	2.79	up	1.18	0.00993	4.72	2.24	up
pmb0863	C24H46NO7P	LysoPC 16:2(2n isomer)	Lipids	LPC	-	-	-	-	-	-	1.15	0.00213	5.7	2.51	up	1.19	0.00138	5.38	2.43	up
pmb0864	C19H40NO7P	LysoPE 14:0	Lipids	LPE	-	1.1	0.0573	2.19	1.13	up	1.13	0.036	4.75	2.25	up	1.11	0.0526	2.17	1.11	up
pmb0865	C26H48NO7P	LysoPC 18:3(2n isomer)	Lipids	LPC	-	-	-	-	-	-	1.15	7.9e-05	17.4	4.12	up	1.19	0.00098	12.7	3.67	up
pmb0874	C23H44NO7P	LysoPE 18:2(2n isomer)	Lipids	LPE	-	-	-	-	-	-	1.15	4.59e-06	7.32	2.87	up	1.19	0.000158	5.64	2.5	up
pmb0876	C21H44NO7P	LysoPE 16:0	Lipids	LPE	-	1.22	0.0005	2.24	1.16	up	1.15	0.000771	6.63	2.73	up	1.16	0.00807	2.96	1.57	up
pmb0881	C23H44NO7P	LysoPE 18:2	Lipids	LPE	-	-	-	-	-	-	1.15	4.66e-06	7	2.81	up	1.19	0.00031	5.43	2.44	up
pmb0883	C23H48NO7P	LysoPE 18:0	Lipids	LPE	-	1.25	0.000866	3.13	1.65	up	1.15	0.00037	12.2	3.61	up	1.18	3.03e-05	3.89	1.96	up
pmb0885	C18H26O3	4-Oxo-9Z,11Z,13E,15E-Octadecatetraenoic Acid	Lipids	Free fatty acids	-	-	-	-	-	-	1.15	3.82e-05	0.341	-1.55	down	1.19	0.000361	0.462	-1.11	down
pmb0889	C18H30O2	Punicic acid (9Z,11E,13Z-octadecatrienoic acid)	Lipids	Free fatty acids	-	1.25	0.00278	2.16	1.11	up	1.15	0.00179	3.73	1.9	up	-	-	-	-	-
pmb1574	C18H28O2	9,12-Octadecadien-6-Ynoic Acid	Lipids	Free fatty acids	-	1.25	0.00156	2.63	1.4	up	1.16	0.000717	22.2	4.47	up	1.2	4.1e-06	8.43	3.08	up
pmb2221	C18H39NO3	4-Hydroxysphinganine	Lipids	Sphingolipids	ko00600,ko01100	1.21	0.00116	2.25	1.17	up	1.15	0.00335	5.81	2.54	up	1.17	0.0188	2.59	1.37	up
pmb2260	C23H46NO7P	LysoPC 15:1	Lipids	LPC	-	1.2	0.0192	2.89	1.53	up	1.11	0.00997	7.9	2.98	up	1.03	0.0169	2.73	1.45	up
pmb2319	C23H48NO7P	LysoPC 15:0	Lipids	LPC	-	1.25	0.00142	2.42	1.28	up	1.16	0.000558	7.6	2.93	up	1.19	4.64e-06	3.13	1.65	up
pmb2406	C25H52NO7P	LysoPC 17:0	Lipids	LPC	-	1.25	0.00166	3.01	1.59	up	1.16	0.00112	13.2	3.73	up	1.2	0.000169	4.4	2.14	up
pmb2786	C18H30O3	9-Hydroxy-10,12,15-octadecatrienoic acid*	Lipids	Free fatty acids	ko00592	1.24	8.77e-05	3.6	1.85	up	1.08	0.0012	7.72	2.95	up	-	-	-	-	-
pmd0130	C22H46NO7P	LysoPC 14:0	Lipids	LPC	-	1.23	0.00277	2.29	1.2	up	1.15	0.00355	5.82	2.54	up	1.19	0.00623	2.54	1.34	up
pmd0132	C24H50NO7P	LysoPC 16:0(2n isomer)	Lipids	LPC	-	-	-	-	-	-	1.16	7.6e-05	5	2.32	up	1.2	0.000162	2.89	1.53	up
pmd0136	C26H54NO7P	LysoPC 18:0(2n isomer)	Lipids	LPC	-	1.25	0.000396	2.52	1.34	up	1.16	0.000592	11.1	3.48	up	1.19	0.000374	4.42	2.14	up
pmd0146	C28H54NO7P	LysoPC 20:2(2n isomer)	Lipids	LPC	-	-	-	-	-	-	1.15	0.00224	4.08	2.03	up	1.18	0.00852	2.14	1.1	up
pmd0147	C28H54NO7P	LysoPC 20:2	Lipids	LPC	-	-	-	-	-	-	1.15	0.00203	4.64	2.21	up	1.18	0.00275	2.48	1.31	up
pmd0153	C19H39O7P	LysoPA 16:0	Lipids	Glycerol ester	-	1.25	0.000563	2.72	1.44	up	1.12	0.000222	7.93	2.99	up	1.08	0.0213	2.91	1.54	up
pmd0160	C21H44NO7P	LysoPE 16:0(2n isomer)	Lipids	LPE	-	1.24	0.000647	2.21	1.14	up	1.16	0.00124	7.08	2.82	up	1.19	0.00197	3.21	1.68	up
pmf0297	C20H42O	1-Eicosanol	Lipids	Free fatty acids	-	-	-	-	-	-	1.16	1.97e-05	2.15	1.11	up	-	-	-	-	-
pmn001610	C20H36O2	Eicosadienoic acid*	Lipids	Free fatty acids	ko01040	1.02	0.0354	2.55	1.35	up	1.15	0.0148	12.1	3.6	up	1.06	0.175	4.76	2.25	up
pmn001691	C18H32O5	9,12,13-Trihydroxy-10,15-octadecadienoic acid	Lipids	Free fatty acids	-	1.17	0.0079	2.67	1.42	up	-	-	-	-	-	1.05	0.0147	0.497	-1.01	down
pmp001251	C26H50NO7P	LysoPC 18:2(2n isomer)	Lipids	LPC	-	-	-	-	-	-	1.14	0.000857	7.22	2.85	up	1.18	0.000144	7.48	2.9	up
pmp001270	C24H48NO7P	LysoPC 16:1	Lipids	LPC	-	-	-	-	-	-	1.12	0.0165	5.55	2.47	up	1.16	0.0492	10.7	3.41	up
pmp001281	C26H52NO7P	LysoPC 18:1	Lipids	LPC	-	-	-	-	-	-	1.15	0.00061	6.99	2.81	up	1.18	0.00126	5.18	2.37	up
Rfmb087	C18H32O4	9-Hydroxy-13-oxo-10-octadecenoic Acid	Lipids	Free fatty acids	-	1.25	8.61e-05	2.66	1.41	up	1.15	0.00013	2.78	1.47	up	-	-	-	-	-
Sazp010264	C45H70O10	Monogalactosyldiacylglycerol	Lipids	Free fatty acids	-	-	-	-	-	-	1.15	0.000259	0.43	-1.22	down	-	-	-	-	-
Wacn005438	C21H38O8	Hydroxypentadecenoic acid glucoside	Lipids	Free fatty acids	-	1.25	0.0065	9.85e-05	-13.3	down	1.16	0.00175	4.5e-05	-14.4	down	1.17	0.000673	0.457	-1.13	down
Wafn015217	C20H40O3	Hydroxyicosanoic Acid	Lipids	Free fatty acids	-	-	-	-	-	-	1.15	6.19e-05	3.06	1.62	up	-	-	-	-	-
Wagn011658	C31H58O14	1-Palmitoyl-Sn-Glycerol 3-O-Diglucoside	Lipids	Glycerol ester	-	-	-	-	-	-	1.1	0.00492	2.29	1.2	up	-	-	-	-	-
Wagn012030	C31H58O14	2-Palmitoyl-Sn-Glycerol 3-O-Diglucoside	Lipids	Glycerol ester	-	-	-	-	-	-	1.13	0.000332	2.33	1.22	up	-	-	-	-	-
Waln009920	C28H52NO9P	1-(2,3-dihydroxypropoxy)-3-(((2-(dimethylamino)ethoxy)(hydroxy)phosphoryl)oxy)propan-2-yl (8E,11Z,14Z)-octadeca-8,11,14-trienoate	Lipids	LPE	-	-	-	-	-	-	1.15	0.00181	22.5	4.49	up	1.19	0.000347	13.9	3.79	up
Waln010192	C28H52NO9P	2-(2,3-dihydroxypropoxy)-3-(((2-(dimethylamino)ethoxy)(hydroxy)phosphoryl)oxy)propyl (8E,11Z,14Z)-octadeca-8,11,14-trienoate	Lipids	LPE	-	-	-	-	-	-	1.15	0.00172	22.5	4.49	up	1.19	0.00477	15	3.9	up
Waln010449	C26H52NO9P	1-(2,3-dihydroxypropoxy)-3-(((2-(dimethylamino)ethoxy)(hydroxy)phosphoryl)oxy)propan-2-yl (E)-hexadec-9-enoate	Lipids	LPE	-	-	-	-	-	-	1.11	0.0281	4.64	2.21	up	1.16	0.0459	8.63	3.11	up
Waln010743	C28H54NO9P	1-(2,3-dihydroxypropoxy)-3-(((2-(dimethylamino)ethoxy)(hydroxy)phosphoryl)oxy)propan-2-yl (11Z,14Z)-octadeca-11,14-dienoate	Lipids	LPE	-	-	-	-	-	-	1.14	0.000179	6.82	2.77	up	1.18	1.05e-05	6.97	2.8	up
Waln011009	C28H54NO9P	2-(2,3-dihydroxypropoxy)-3-(((2-(dimethylamino)ethoxy)(hydroxy)phosphoryl)oxy)propyl (11Z,14Z)-octadeca-11,14-dienoate	Lipids	LPE	-	-	-	-	-	-	1.14	0.000453	6.91	2.79	up	1.18	2.29e-05	6.95	2.8	up
Waln011222	C26H54NO9P	2-(2,3-dihydroxypropoxy)-3-(((2-(dimethylamino)ethoxy)(hydroxy)phosphoryl)oxy)propyl palmitate	Lipids	LPE	-	1.25	4.13e-06	2.76	1.47	up	1.16	0.000148	15.2	3.93	up	1.2	0.000735	5.51	2.46	up
Waln011524	C26H54NO9P	1-(2,3-dihydroxypropoxy)-3-(((2-(dimethylamino)ethoxy)(hydroxy)phosphoryl)oxy)propan-2-yl palmitate	Lipids	LPE	-	1.25	0.00117	2.42	1.27	up	1.16	0.000689	10.9	3.45	up	1.2	8.86e-05	4.51	2.17	up
Waln011704	C28H56NO9P	1-(2,3-dihydroxypropoxy)-3-(((2-(dimethylamino)ethoxy)(hydroxy)phosphoryl)oxy)propan-2-yl (Z)-14-Octadecenoic Acid	Lipids	LPE	-	-	-	-	-	-	1.15	0.000505	10.3	3.37	up	1.18	0.000504	6.76	2.76	up
Walp004906	C14H31NO3	2-Aminotetradecane-1,11,13-triol	Lipids	Sphingolipids	-	-	-	-	-	-	1.09	0.0585	0.492	-1.02	down	-	-	-	-	-
Walp007095	C14H31NO	2-Amino-7-methyltridecan-1-ol	Lipids	Sphingolipids	-	1.12	0.0565	0.383	-1.38	down	1.01	0.0472	0.469	-1.09	down	-	-	-	-	-
Walp007738	C16H33NO3	14-Amino-15-hydroxy-11-methylpentadecanoic acid	Lipids	Sphingolipids	-	1.23	0.0106	0.426	-1.23	down	-	-	-	-	-	-	-	-	-	-
Walp013004	C21H36O3	Glycidyl Linoleate	Lipids	Glycerol ester	-	-	-	-	-	-	-	-	-	-	-	1.18	0.000198	2.01	1.01	up
Yalp008047	C19H30O2	Methyl 12-phenyldodecanoate	Lipids	Free fatty acids	-	-	-	-	-	-	1.08	0.0048	2.17	1.12	up	1.14	0.00906	2.46	1.3	up
YC512118	C18H35NO	Oleamide (9-Octadecenamide)	Lipids	Free fatty acids	-	-	-	-	-	-	1.14	0.00939	0.459	-1.12	down	1.11	0.00367	0.394	-1.34	down
Zadn009075	C18H32O4	Hydroperoxylinoleic acid	Lipids	Free fatty acids	-	1.25	0.00145	5.94	2.57	up	1.15	0.00065	18.9	4.24	up	1.13	0.00197	3.19	1.67	up
Zmyn004449	C18H30O4	9-Hydroxy-12-oxo-10(E),15(Z)-octadecadienoic acid	Lipids	Free fatty acids	ko00592,ko01110	-	-	-	-	-	1.11	0.00173	2.63	1.39	up	-	-	-	-	-
Zmyn004714	C18H34O3	Ricinoleic acid	Lipids	Free fatty acids	-	-	-	-	-	-	1.16	2.55e-06	2.31	1.2	up	-	-	-	-	-
Zmyn004732	C18H30O3	2R-hydroxy-9Z,12Z,15Z-octadecatrienoic acid	Lipids	Free fatty acids	ko00592	-	-	-	-	-	1.09	0.0513	2.02	1.02	up	-	-	-	-	-
Cmpp007319	C15H16O4	7-Methoxy-5-Prenyloxycoumarin	Lignans and Coumarins	Coumarins	-	-	-	-	-	-	1.14	0.00648	9.54	3.25	up	1.18	0.00439	7.88	2.98	up
Cmpp007452	C15H16O4	Auraptenol	Lignans and Coumarins	Coumarins	-	-	-	-	-	-	1.15	0.000118	19.7	4.3	up	1.19	0.00118	17	4.09	up
Hmap008076	C24H28O4	Fekolone	Lignans and Coumarins	Coumarins	-	1.23	0.00129	0.208	-2.26	down	1.14	0.00312	0.145	-2.78	down	-	-	-	-	-
Hmap008482	C24H30O4	Assafoetidin	Lignans and Coumarins	Coumarins	-	-	-	-	-	-	1.15	0.000153	0.233	-2.1	down	1.19	0.000384	0.262	-1.93	down
Hmap010126	C24H28O4	Badrakemone	Lignans and Coumarins	Coumarins	-	-	-	-	-	-	1.13	0.0115	0.113	-3.15	down	1.15	0.0107	0.225	-2.15	down
Hmap010205	C24H30O3	umbelliprenin	Lignans and Coumarins	Coumarins	-	-	-	-	-	-	1.15	0.00468	0.296	-1.76	down	1.18	0.00448	0.369	-1.44	down
Hmap010529	C24H30O4	Farnesiferol B	Lignans and Coumarins	Coumarins	-	-	-	-	-	-	1.15	0.000812	0.398	-1.33	down	1.19	0.000928	0.313	-1.68	down
Hmap209946	C24H30O4	Farnesiferol A	Lignans and Coumarins	Coumarins	-	-	-	-	-	-	1.13	0.0202	0.262	-1.93	down	1.15	0.0254	0.359	-1.48	down
Hmbp002498	C21H26O13	Scopoletin-7-O-xylosyl(1→6)glucoside*	Lignans and Coumarins	Coumarins	-	-	-	-	-	-	1.16	0.000369	9.56	3.26	up	1.18	0.0224	5.77	2.53	up
Hmcp009386	C16H14O4	Alloimperatorin*	Lignans and Coumarins	Coumarins	-	-	-	-	-	-	1.14	0.000145	0.337	-1.57	down	-	-	-	-	-
Hmgn004693	C20H20O7	8-Hydroxy-α-conidendrin	Lignans and Coumarins	Lignans	-	-	-	-	-	-	1.14	0.008	3.4	1.76	up	1.19	0.00015	3.75	1.91	up
Hmqn002118	C9H6O3	7-Hydroxycoumarin;Umbelliferone	Lignans and Coumarins	Coumarins	ko00999,ko01110	-	-	-	-	-	1.16	0.000477	5.47	2.45	up	1.2	4.55e-06	2.88	1.53	up
HX1341	C9H6O3	7-hydroxy-2H-1-benzopyran-2-one	Lignans and Coumarins	Coumarins	-	-	-	-	-	-	1.11	0.000988	2.3	1.2	up	-	-	-	-	-
HX1376	C14H12O4	clematichinenol	Lignans and Coumarins	Coumarins	-	1.25	0.00172	8.65	3.11	up	1.15	0.000894	15.9	3.99	up	-	-	-	-	-
HX1403	C12H12O5	5,7,8-trimethoxycoumarin	Lignans and Coumarins	Coumarins	-	1.14	0.0306	0.155	-2.69	down	1	0.0937	0.159	-2.65	down	-	-	-	-	-
Lahp003387	C11H6O5	5,8-Dihydroxypsoralen	Lignans and Coumarins	Coumarins	-	1.24	0.000244	0.475	-1.07	down	1.15	0.000447	0.424	-1.24	down	-	-	-	-	-
Lahp003986	C21H22O10	3,4-Dihydro-4-(4'-hydroxyphenyl)-5,7-dihydroxycoumarin glucoside	Lignans and Coumarins	Coumarins	-	-	-	-	-	-	1.12	0.0827	12.5	3.65	up	1.19	0.0062	20.2	4.34	up
Lajp004391	C15H16O5	Paniculin	Lignans and Coumarins	Coumarins	-	-	-	-	-	-	1.15	0.0111	0.124	-3.02	down	1.05	0.00414	0.205	-2.28	down
Lajp008202	C15H16O4	7-methoxy-8-(3-methyl-2-oxo-3-butenl)coumarin	Lignans and Coumarins	Coumarins	-	-	-	-	-	-	1.16	0.000595	3.52	1.82	up	1.2	0.00065	2.58	1.37	up
Lasp006564	C20H18O8	5'-Demethylaquillochin	Lignans and Coumarins	Lignans	-	-	-	-	-	-	1.15	0.000935	4.47	2.16	up	1.18	0.0108	2.26	1.18	up
Lazp005033	C20H24O5	Divanillyltetrahydrofuran	Lignans and Coumarins	Lignans	-	-	-	-	-	-	1.14	0.00425	5.8	2.54	up	1.16	0.00545	3.09	1.63	up
Lbhp011913	C19H20O13	Malonyl fraxin	Lignans and Coumarins	Coumarins	-	-	-	-	-	-	1.15	0.0394	21.5	4.42	up	1.17	0.0624	18.1	4.18	up
Lbhp011920	C22H28O14	Scopoletin 7-O-β-D-Sophoroside*	Lignans and Coumarins	Coumarins	-	-	-	-	-	-	1.14	1e-05	7.71	2.95	up	1.17	0.0125	6.56	2.71	up
Lcyn000106	C26H32O13	Dichotomoside A	Lignans and Coumarins	Lignans	-	-	-	-	-	-	1.14	0.00541	4.83	2.27	up	1.19	0.00022	5.25	2.39	up
Lhkp101513	C21H22O7	Peucedanocoumarin II(Samidin)(Pteryxin)	Lignans and Coumarins	Coumarins	-	-	-	-	-	-	1.13	0.0109	0.307	-1.71	down	-	-	-	-	-
Lhkp101525	C20H24O12	Apiosylskimmin	Lignans and Coumarins	Coumarins	-	-	-	-	-	-	1.12	0.00249	2.67	1.42	up	1.15	0.00272	2.6	1.38	up
Lhkp101527	C20H24O9	Nodakenin*	Lignans and Coumarins	Coumarins	-	-	-	-	-	-	1.12	0.00282	0.437	-1.19	down	1.18	0.00647	0.345	-1.54	down
Lhqp101801	C14H14O3	Dihydroseselin*	Lignans and Coumarins	Coumarins	-	-	-	-	-	-	1.16	0.000242	0.321	-1.64	down	1.2	3.7e-05	0.357	-1.49	down
Lhqp101805	C15H16O8	Skimmin (7-Hydroxycoumarin-7-O-glucoside)	Lignans and Coumarins	Coumarins	-	-	-	-	-	-	1.13	0.00747	2.02	1.01	up	-	-	-	-	-
Lhqp101806	C17H20O10	Eleutheroside B1	Lignans and Coumarins	Coumarins	-	-	-	-	-	-	-	-	-	-	-	1.05	0.0863	2.39	1.25	up
Lhqp101807	C15H16O3	Osthole	Lignans and Coumarins	Coumarins	-	-	-	-	-	-	1.13	0.0012	2.05	1.03	up	-	-	-	-	-
Lhqp101814	C12H8O4	Isobergapten*	Lignans and Coumarins	Coumarins	-	1.25	2.41e-06	0.334	-1.58	down	1.16	2.6e-05	0.127	-2.97	down	1.2	5.11e-05	0.381	-1.39	down
Lhqp101815	C11H6O3	Bakuchicin	Lignans and Coumarins	Coumarins	-	-	-	-	-	-	1.02	0.00994	0.442	-1.18	down	-	-	-	-	-
Lhzp102808	C20H18O6	Sesamin	Lignans and Coumarins	Lignans	-	-	-	-	-	-	1.16	0.000517	2.99	1.58	up	1.19	0.00207	2.61	1.39	up
Lmbn001162	C15H16O9	Esculetin-7-O-glucoside*	Lignans and Coumarins	Coumarins	-	-	-	-	-	-	1.15	0.00202	7.26	2.86	up	1.19	0.00106	7.33	2.87	up
Lmbn001181	C22H28O15	Fraxetin-7,8-di-O-glucoside	Lignans and Coumarins	Coumarins	-	-	-	-	-	-	1.14	0.0056	2.58	1.37	up	-	-	-	-	-
Lmbp002255	C16H18O10	Fraxetin-8-O-glucoside (Fraxin)	Lignans and Coumarins	Coumarins	-	-	-	-	-	-	1.15	0.00531	5.39	2.43	up	1.19	0.00716	4.29	2.1	up
Lmbp002962	C10H8O5	Isofraxetin	Lignans and Coumarins	Coumarins	-	-	-	-	-	-	1.15	0.0036	3.63	1.86	up	1.19	0.00377	4.76	2.25	up
Lmbp003208	C17H20O10	Fraxidin-8-O-glucoside	Lignans and Coumarins	Coumarins	-	-	-	-	-	-	1.13	0.012	7.4	2.89	up	1.14	0.015	4.07	2.02	up
Lmdn001925	C26H34O12	Olivil-4'-O-glucoside	Lignans and Coumarins	Lignans	-	-	-	-	-	-	1.14	0.00107	0.478	-1.07	down	1.03	0.0186	0.429	-1.22	down
Lmjp002764	C11H10O5	Umckalin (7-hydroxy-5,6-dimethoxycoumarin)	Lignans and Coumarins	Coumarins	-	-	-	-	-	-	1.15	1.2e-05	4.33	2.11	up	1.18	0.00451	3.44	1.78	up
Lmjp101204	C15H16O4	Isomeranazin	Lignans and Coumarins	Coumarins	-	-	-	-	-	-	1.12	0.000293	18.6	4.21	up	1.15	0.000113	15.3	3.94	up
Lmjp101401	C30H30O9	Bismurrangatin	Lignans and Coumarins	Coumarins	-	-	-	-	-	-	1.15	0.00147	0.304	-1.72	down	-	-	-	-	-
Lmmn002260	C27H36O12	5'-Methoxyisolariciresinol-9'-O-glucoside	Lignans and Coumarins	Lignans	-	-	-	-	-	-	-	-	-	-	-	1.17	0.00766	0.475	-1.07	down
Lmtn003096	C26H36O11	Secoisolariciresinol 4-O-glucoside	Lignans and Coumarins	Lignans	-	-	-	-	-	-	1.14	0.0115	0.437	-1.19	down	-	-	-	-	-
MW0130930	C9H6O3	3-Hydroxycoumarin	Lignans and Coumarins	Coumarins	-	-	-	-	-	-	1.12	0.00111	2.55	1.35	up	-	-	-	-	-
MW0137864	C16H12O4	Dalbergin	Lignans and Coumarins	Coumarins	-	1.21	0.0027	0.481	-1.06	down	1.15	9.9e-06	0.228	-2.13	down	1.18	0.000436	0.475	-1.07	down
MW0137868	C15H16O9	Daphnin*	Lignans and Coumarins	Coumarins	-	-	-	-	-	-	1.16	5.91e-06	6.9	2.79	up	1.2	0.00126	7.41	2.89	up
MW0139616	C21H24O5	Rutamarin	Lignans and Coumarins	Coumarins	-	-	-	-	-	-	1.15	0.00226	0.372	-1.42	down	1.09	0.0125	0.48	-1.06	down
mws1013	C9H6O4	Esculetin (6,7-Dihydroxycoumarin)	Lignans and Coumarins	Coumarins	ko00999,ko01110	-	-	-	-	-	1.12	0.00718	2.15	1.1	up	1.16	0.00565	2.24	1.17	up
mws1015	C15H16O9	Esculin (6,7-Dihydroxycoumarin-6-O-glucoside)*	Lignans and Coumarins	Coumarins	-	-	-	-	-	-	1.15	1.25e-06	6.84	2.77	up	1.19	0.000481	7.72	2.95	up
mws1077	C16H18O9	Scopoletin-7-O-glucoside (Scopolin)	Lignans and Coumarins	Coumarins	ko00999,ko01110	-	-	-	-	-	1.11	0.113	7.44	2.9	up	1.19	0.00519	4.83	2.27	up
mws1579	C12H8O4	Xanthotoxin; 8-Methoxypsoralen	Lignans and Coumarins	Coumarins	ko00999,ko01110	1.25	0.00167	0.294	-1.77	down	1.16	0.000126	0.167	-2.59	down	-	-	-	-	-
mws1668	C11H6O3	Angelicin*	Lignans and Coumarins	Coumarins	ko00999,ko01110	1.25	0.000237	0.065	-3.94	down	1.16	0.00256	0.0169	-5.89	down	1.19	0.00432	0.259	-1.95	down
MWS20152	C22H26O8	Syringaresinol	Lignans and Coumarins	Lignans	-	1.23	0.00323	3.15	1.66	up	1.08	0.00134	3.49	1.8	up	-	-	-	-	-
mws4173	C11H10O4	5,7-Dimethoxycoumarin (Limettin)(Citropten)	Lignans and Coumarins	Coumarins	-	1.25	0.000122	0.295	-1.76	down	1.16	0.00055	0.0603	-4.05	down	1.2	0.000621	0.205	-2.29	down
MWSHC20105	C20H20O7	4-ketopinoresinol	Lignans and Coumarins	Lignans	-	-	-	-	-	-	1.15	0.000442	3.74	1.9	up	1.19	0.000539	4.38	2.13	up
MWSHC20155	C10H8O4	Scopoletin (7-Hydroxy-6-methoxycoumarin)	Lignans and Coumarins	Coumarins	ko00999,ko01110	-	-	-	-	-	-	-	-	-	-	1.19	0.00206	2.93	1.55	up
MWSHC20172	C10H8O4	Isoscopoletin (6-Hydroxy-7-Methoxycoumarin)	Lignans and Coumarins	Coumarins	ko00999	-	-	-	-	-	1.12	0.0166	2.09	1.07	up	1.19	0.000121	3.34	1.74	up
MWSHC20189	C20H22O6	Epipinoresinol	Lignans and Coumarins	Lignans	-	-	-	-	-	-	-	-	-	-	-	1.19	9.47e-05	2.18	1.12	up
MWSmce042	C12H8O4	Bergapten*	Lignans and Coumarins	Coumarins	ko00999,ko01110	1.25	1.17e-05	0.321	-1.64	down	1.16	0.000635	0.125	-3	down	1.19	0.00104	0.39	-1.36	down
MWSmce082	C11H10O4	Scoparone	Lignans and Coumarins	Coumarins	ko00999	1.25	0.00066	0.119	-3.07	down	1.16	2.63e-05	10.8	3.43	up	1.2	0.000537	90.3	6.5	up
MWSmce160	C14H14O3	Demethylsuberosin	Lignans and Coumarins	Coumarins	ko00999,ko01110	-	-	-	-	-	1.16	0.000148	0.395	-1.34	down	-	-	-	-	-
MWSmce184	C12H10O4	Ethyl 3-coumarincarboxylate	Lignans and Coumarins	Coumarins	-	1.25	0.0018	0.338	-1.56	down	1.15	0.00101	0.21	-2.25	down	-	-	-	-	-
MWSmce221	C10H8O4	5,7-Dihydroxy-4-methylcoumarin	Lignans and Coumarins	Coumarins	-	-	-	-	-	-	-	-	-	-	-	1.16	0.0113	2.03	1.02	up
MWSmce265	C14H14O4	Decursinol	Lignans and Coumarins	Coumarins	-	-	-	-	-	-	1.16	0.000283	0.0978	-3.35	down	1.2	0.000418	0.172	-2.54	down
MWSmce310	C21H22O4	Bergamottin	Lignans and Coumarins	Coumarins	ko00999,ko01110	1.02	0.074	0.312	-1.68	down	1.11	7.27e-05	0.105	-3.25	down	1.09	0.00446	0.338	-1.56	down
MWSmce324	C11H6O3	Psoralen*	Lignans and Coumarins	Coumarins	ko00999,ko01110	1.25	0.00129	0.0624	-4	down	1.16	0.000805	0.016	-5.97	down	1.19	0.000593	0.255	-1.97	down
MWSmce385	C15H16O3	Suberosin	Lignans and Coumarins	Coumarins	-	-	-	-	-	-	1.15	0.000165	7.38	2.88	up	1.19	2.21e-05	5.01	2.33	up
MWSmce544	C21H22O4	8-Geranyloxypsoralen	Lignans and Coumarins	Coumarins	-	1.25	0.0029	0.421	-1.25	down	1.15	0.00541	0.195	-2.36	down	1.18	0.00853	0.463	-1.11	down
MWSmce550	C17H16O6	Byakangelicol	Lignans and Coumarins	Coumarins	-	-	-	-	-	-	1.16	6.01e-05	0.32	-1.64	down	-	-	-	-	-
MWSmce617	C14H14O4	Marmesin	Lignans and Coumarins	Coumarins	-	-	-	-	-	-	1.16	0.00035	0.0999	-3.32	down	1.2	0.000261	0.177	-2.5	down
MWSprf011	C20H24O4	Anwuligan	Lignans and Coumarins	Lignans	-	-	-	-	-	-	1.15	0.000671	6.05	2.6	up	1.19	0.00102	6.63	2.73	up
MWSprf024	C14H14O4	Columbianetin	Lignans and Coumarins	Coumarins	ko00999,ko01110	-	-	-	-	-	1.16	0.000393	0.0947	-3.4	down	1.19	2.96e-05	0.167	-2.58	down
MWSprf101	C16H16O5	Columbianetin acetate	Lignans and Coumarins	Coumarins	-	-	-	-	-	-	1.14	0.00389	0.311	-1.69	down	-	-	-	-	-
MWSslk172	C13H10O5	Isopimpinellin	Lignans and Coumarins	Coumarins	ko00999,ko01110	1.25	0.000243	0.419	-1.25	down	1.16	0.00208	0.247	-2.02	down	-	-	-	-	-
MWSslk220	C13H10O5	Pimpinellin	Lignans and Coumarins	Coumarins	-	1.25	1.46e-07	0.0614	-4.03	down	1.15	0.000378	0.0236	-5.4	down	1.2	0.000924	0.385	-1.38	down
MWSslk233	C16H14O5	Oxypeucedanin*	Lignans and Coumarins	Coumarins	-	1.25	7.23e-05	0.0836	-3.58	down	1.16	3.58e-05	0.0238	-5.39	down	1.2	3.18e-06	0.284	-1.81	down
pmf0526	C16H14O4	Isoimperatorin	Lignans and Coumarins	Coumarins	-	1.25	5.49e-05	0.0724	-3.79	down	1.16	8.53e-05	0.0107	-6.54	down	1.2	7.69e-05	0.148	-2.76	down
pmn001370	C32H42O16	Pinoresinol-4,4'-O-di-O-glucoside	Lignans and Coumarins	Lignans	-	-	-	-	-	-	1.15	0.00642	0.384	-1.38	down	-	-	-	-	-
pmn001378	C26H32O11	Pinoresinol-4-O-glucoside	Lignans and Coumarins	Lignans	-	-	-	-	-	-	1.15	0.000976	0.324	-1.62	down	1.19	0.000967	0.49	-1.03	down
pmp000019	C16H14O5	Pabulenol	Lignans and Coumarins	Coumarins	-	1.23	0.000908	0.493	-1.02	down	1.15	5.44e-05	0.255	-1.97	down	-	-	-	-	-
pmp000021	C16H14O5	Isooxypeucedanine*	Lignans and Coumarins	Coumarins	-	1.25	0.00113	0.0802	-3.64	down	1.16	0.00146	0.023	-5.44	down	1.19	0.00153	0.287	-1.8	down
pmp000022	C16H16O6	Oxypeucedanin hydrate	Lignans and Coumarins	Coumarins	-	1.24	0.0113	0.351	-1.51	down	1.16	0.000647	0.102	-3.29	down	1.19	3.29e-05	0.29	-1.78	down
pmp000023	C17H16O6	Neobyakangelicol	Lignans and Coumarins	Coumarins	-	1.25	4.58e-05	0.287	-1.8	down	1.16	5.45e-05	0.0609	-4.04	down	1.2	2.34e-05	0.212	-2.24	down
pmp000024	C17H16O6	Isobyakangelicol	Lignans and Coumarins	Coumarins	-	1.25	5.36e-06	0.357	-1.48	down	1.16	4.76e-05	0.158	-2.66	down	1.2	2.59e-05	0.443	-1.17	down
pmp000025	C17H18O7	Byakangelicin	Lignans and Coumarins	Coumarins	-	-	-	-	-	-	1.15	0.0018	0.128	-2.96	down	1.18	0.000368	0.243	-2.04	down
pmp000026	C21H22O4	8-Geranoxypsoralen	Lignans and Coumarins	Coumarins	-	1.25	3e-05	0.423	-1.24	down	1.15	0.00289	0.206	-2.28	down	1.18	0.00684	0.488	-1.03	down
pmp000287	C12H8O5	5-Methoxy-8-hydroxypsoralen	Lignans and Coumarins	Coumarins	-	-	-	-	-	-	1.15	1.26e-05	0.409	-1.29	down	-	-	-	-	-
pmp000296	C17H16O5	Phellopterin	Lignans and Coumarins	Coumarins	-	-	-	-	-	-	1.14	0.000498	0.357	-1.49	down	-	-	-	-	-
Qmzp101810	C14H18O5	Dimethoxysamin	Lignans and Coumarins	Lignans	-	1.14	0.0244	2.36	1.24	up	-	-	-	-	-	-	-	-	-	-
Qmzp101901	C21H26O13	Zanthoxyloside*	Lignans and Coumarins	Coumarins	-	-	-	-	-	-	1.14	0.0194	7.19	2.85	up	1.18	0.00897	4.27	2.09	up
Rfmb25702	C28H34O12	Pinoresinol-4-O-(6''-acetyl)glucoside	Lignans and Coumarins	Lignans	-	1.25	3.67e-05	2.02	1.01	up	1.16	0.000127	6.42	2.68	up	1.19	0.000726	3.18	1.67	up
Sazp005756	C19H20O8	Acetylbyakangelicin	Lignans and Coumarins	Coumarins	-	-	-	-	-	-	1.11	0.000124	21.5	4.43	up	1.14	0.00337	16.1	4.01	up
Wagp006837	C14H14O4	(R)-Columbianetin	Lignans and Coumarins	Coumarins	-	-	-	-	-	-	1.16	8.04e-07	0.0923	-3.44	down	1.19	2.24e-06	0.167	-2.58	down
Wagp013019	C20H24O4	7-Geranyloxy-6-methoxycoumarin	Lignans and Coumarins	Coumarins	-	-	-	-	-	-	1.15	0.00114	5.43	2.44	up	1.2	0.000245	5.82	2.54	up
Walp003030	C22H28O14	Isofraxidin 7-O-Apiosylglucoside*	Lignans and Coumarins	Coumarins	-	-	-	-	-	-	1.15	0.015	10.4	3.38	up	1.19	0.00759	7.94	2.99	up
Walp003242	C23H30O15	Isofraxidin 7-O-glucosylglucoside	Lignans and Coumarins	Coumarins	-	-	-	-	-	-	1.12	0.0151	2.44	1.29	up	-	-	-	-	-
Wbwp008548	C20H20O7	[(1R,2S)-1-(1,3-benzodioxol-5-yl)-2-methyl-3-oxobutyl]4-hydroxy-3-methoxybenzoate	Lignans and Coumarins	Lignans	-	-	-	-	-	-	-	-	-	-	-	1.16	0.000374	0.314	-1.67	down
Ymjm000135	C25H32O11	8R-Dihydrodehydrodiconferyl alcohol 4-O-β-D-glucopyranoside	Lignans and Coumarins	Lignans	-	1.25	4.75e-05	0.499	-1	down	-	-	-	-	-	-	-	-	-	-
Zaqp008131	C12H8O4	sphondin*	Lignans and Coumarins	Coumarins	-	1.25	2.32e-05	0.313	-1.68	down	1.16	0.000578	0.128	-2.97	down	1.19	0.00153	0.409	-1.29	down
Zbsp004940	C10H8O4	6-Hydroxy-7-methoxycoumarin	Lignans and Coumarins	Coumarins	-	-	-	-	-	-	1.15	3.71e-05	2.1	1.07	up	1.19	0.000149	3.19	1.67	up
zjgp122320	C9H6O3	6-hydroxycoumarin	Lignans and Coumarins	Coumarins	-	-	-	-	-	-	1.07	0.000194	7.81	2.96	up	1.07	0.0061	4.96	2.31	up
Zmbp003590	C20H24O10	Rutarin	Lignans and Coumarins	Coumarins	-	-	-	-	-	-	1.11	0.00106	0.42	-1.25	down	1.18	0.00128	0.451	-1.15	down
Zmbp004146	C20H24O9	Praeroside IV*	Lignans and Coumarins	Coumarins	-	-	-	-	-	-	1.15	0.000186	0.458	-1.13	down	1.19	0.000108	0.243	-2.04	down
Zmbp007538	C14H14O3	osthenol*	Lignans and Coumarins	Coumarins	-	-	-	-	-	-	1.16	0.000602	0.319	-1.65	down	1.2	0.000605	0.262	-1.93	down
Zmbp008930	C14H14O5	Qianhucoumarin G	Lignans and Coumarins	Coumarins	-	-	-	-	-	-	1.1	0.00529	0.496	-1.01	down	-	-	-	-	-
Zmnn006956	C11H6O4	Bergaptol	Lignans and Coumarins	Coumarins	ko00999,ko01110	1.09	0.0518	0.486	-1.04	down	1.15	4.77e-05	0.0361	-4.79	down	1.19	1.89e-06	0.0743	-3.75	down
Zmnn010135	C15H16O4	Sibiricol	Lignans and Coumarins	Coumarins	-	-	-	-	-	-	1.15	0.00384	0.255	-1.97	down	1.18	0.00505	0.454	-1.14	down
Zmpn002553	C15H16O9	Cichoriin*	Lignans and Coumarins	Coumarins	-	-	-	-	-	-	1.15	0.00456	6.59	2.72	up	1.19	0.0031	6.9	2.79	up
Cmxn006627	C15H10O6	Maritimetin	Flavonoids	Aurones	-	-	-	-	-	-	1.02	0.0144	0.499	-1	down	-	-	-	-	-
Hagn003556	C23H16O6	7-Benzyloxy-5-hydroxy-3',4'-methylenedioxyflavonoid	Flavonoids	Flavones	-	1.25	0.000499	0.336	-1.57	down	1.15	0.00147	0.0966	-3.37	down	1.19	0.00282	0.288	-1.8	down
HJAP123	C40H52O25	Isorhamnetin-3-O-rutinoside-7-O-rutinoside	Flavonoids	Flavonols	-	1.25	0.0059	7.02e-06	-17.1	down	1.16	0.006	9.6e-06	-16.7	down	-	-	-	-	-
HJAP127	C33H40O20	Quercetin-3-O-(2''-O-Rhamnosyl)rutinoside	Flavonoids	Flavonols	-	1.24	0.0849	0.00917	-6.77	down	1.15	0.0533	0.00751	-7.06	down	-	-	-	-	-
HJAP128	C34H42O20	Isorhamnetin-3-O-rutinoside-7-O-rhamnoside	Flavonoids	Flavonols	-	1.25	0.00824	6.77e-07	-20.5	down	1.16	0.0215	7.86e-07	-20.3	down	-	-	-	-	-
HJN086	C21H22O11	Eriodictyol-3'-O-glucoside	Flavonoids	Flavanones	-	-	-	-	-	-	1.15	0.00405	2.82	1.5	up	-	-	-	-	-
Hmcp001629	C30H32O19	Kaempferol-3-O-(6''-Malonyl)glucoside-7-O-Glucoside	Flavonoids	Flavonols	-	1.14	0.0476	0.46	-1.12	down	1.14	0.0516	0.0869	-3.53	down	1.15	0.0623	0.189	-2.41	down
Hmcp001658	C31H34O20	Isorhamnetin-3-O-(6''-malonyl)glucoside-7-O-glucoside	Flavonoids	Flavonols	-	1.14	0.1	0.349	-1.52	down	1.14	0.0205	0.136	-2.88	down	1.07	0.0215	0.391	-1.36	down
Hmlp003068	C27H30O17	Meratin*	Flavonoids	Flavones	-	-	-	-	-	-	-	-	-	-	-	1.17	0.0115	2.31	1.21	up
Hmmp008597	C16H14O4	4,4'-Dihydroxy-2'-methoxychalcone (3-Deoxysappanchalcone)	Flavonoids	Chalcones	-	1.25	0.00065	0.463	-1.11	down	1.15	0.00221	0.317	-1.66	down	-	-	-	-	-
Hmqp002870	C32H38O20	Luteolin-7-O-Sophoroside-5-O-arabinoside	Flavonoids	Flavones	-	1.25	0.135	9.76e-05	-13.3	down	1.16	0.00659	0.000111	-13.1	down	-	-	-	-	-
Hmzp003994	C22H22O12	Pedaliin*	Flavonoids	Flavones	-	1.24	0.0171	0.0862	-3.54	down	1.15	6.14e-05	0.103	-3.28	down	-	-	-	-	-
Labp005025	C25H26O13	Malonyl isoSakuranin	Flavonoids	Flavanones	-	-	-	-	-	-	1.15	0.0045	0.259	-1.95	down	-	-	-	-	-
Lahp003481	C26H30O15	Eriodictyol apiosyl glucoside	Flavonoids	Flavanones	-	1.08	0.0755	0.396	-1.34	down	1.07	0.0524	0.284	-1.81	down	-	-	-	-	-
Lahp003599	C28H34O16	(2S)-Homoeriodictyol-7,4'-di-O-β-D-glucopyranoside	Flavonoids	Flavanones	-	-	-	-	-	-	1.11	0.00682	2.56	1.35	up	1.16	0.00201	2.89	1.53	up
Layp005773	C25H28O12	5,6,7,3',-Tetramethyl-4'-hydroxyflavone glucoside	Flavonoids	Flavones	-	1.24	0.00731	0.477	-1.07	down	-	-	-	-	-	-	-	-	-	-
Layp006271	C27H28O14	5-Hydroxy-3',4',7-trimethoxyflavone malonyl glucoside	Flavonoids	Flavones	-	-	-	-	-	-	1.15	1.47e-05	2.65	1.4	up	-	-	-	-	-
Lmcp003788	C22H22O12	Isotamarixin*	Flavonoids	Flavonols	-	1.2	0.0133	0.0928	-3.43	down	1.11	0.000177	0.0987	-3.34	down	-	-	-	-	-
Lmdp002969	C21H20O13	Myricetin-3-O-galactoside*	Flavonoids	Flavonols	-	-	-	-	-	-	1.13	0.0277	7.29	2.87	up	1.18	0.00408	8.39	3.07	up
Lmdp003171	C22H22O11	Azalein (Azaleatin-3-O-rhamnoside)	Flavonoids	Flavonols	-	1.23	0.00101	0.176	-2.51	down	1.11	0.0144	0.222	-2.17	down	-	-	-	-	-
Lmdp004267	C30H26O14	Quercetin-3-O-(6''-O-p-Coumaroyl)glucoside	Flavonoids	Flavonols	-	1.25	0.0022	0.0875	-3.51	down	-	-	-	-	-	1.19	0.00242	6.9	2.79	up
Lmdp004892	C24H22O14	Kaempferol-3-O-(6''-malonyl)galactoside*	Flavonoids	Flavonols	-	-	-	-	-	-	1.15	0.0026	0.3	-1.74	down	-	-	-	-	-
Lmfn003760	C21H18O13	Quercetin-4'-O-glucuronide*	Flavonoids	Flavonols	-	1.15	0.0218	2.27	1.18	up	-	-	-	-	-	-	-	-	-	-
Lmfn004093	C21H24O10	Phloretin-4'-O-glucoside (Trilobatin)	Flavonoids	Chalcones	-	-	-	-	-	-	1.14	0.00153	3.05	1.61	up	1.09	0.0637	2.08	1.05	up
Lmhp002062	C33H41O21+	Delphinidin-3-O-(2''-O-glucosyl)rutinoside	Flavonoids	Anthocyanidins	-	1.24	0.00814	0.0164	-5.93	down	1.15	0.00501	0.0214	-5.55	down	-	-	-	-	-
Lmjp002596	C26H28O16	Quercetin-3-O-sambubioside*	Flavonoids	Flavonols	ko00944	-	-	-	-	-	1.15	0.00813	2.75	1.46	up	1.19	0.0063	3.38	1.76	up
Lmjp003206	C32H38O21	Quercetin-3-O-Sambubioside-5-O-Glucoside	Flavonoids	Flavonols	-	1.25	0.00281	1.77e-05	-15.8	down	1.16	0.023	1.33e-05	-16.2	down	-	-	-	-	-
Lmmn003398	C23H22O12	Kaempferol-3-O-(6''-O-acetyl)glucoside	Flavonoids	Flavonols	-	-	-	-	-	-	1.15	0.000746	0.272	-1.88	down	1.19	0.00344	0.494	-1.02	down
Lmmp001947	C21H20O13	Gossypetin-3-O-glucoside*	Flavonoids	Flavonols	-	-	-	-	-	-	1.11	0.000584	6.76	2.76	up	1.14	0.000698	6.59	2.72	up
Lmmp002796	C27H30O17	Gossypetin-3-O-rutinoside	Flavonoids	Flavonols	-	-	-	-	-	-	1.13	0.0288	12.3	3.62	up	1.18	0.0216	12.9	3.69	up
Lmmp002963	C28H32O16	6-C-Methylquercetin-3-O-rutinoside	Flavonoids	Flavonols	-	1.24	0.00229	0.0801	-3.64	down	1.14	9.23e-05	0.0842	-3.57	down	-	-	-	-	-
Lmmp003817	C24H22O14	Kaempferol-3-O-(6''-malonyl)glucoside*	Flavonoids	Flavonols	-	-	-	-	-	-	1.15	0.00218	0.308	-1.7	down	-	-	-	-	-
Lmmp003903	C23H22O12	Kaempferol-3-O-(2''-O-acetyl)glucoside	Flavonoids	Flavonols	-	1.2	0.0452	0.313	-1.68	down	1.13	0.0016	0.37	-1.43	down	-	-	-	-	-
Lmpp003268	C33H40O20	Kaempferol-3-O-rutinoside-7-O-glucoside	Flavonoids	Flavonols	-	-	-	-	-	-	-	-	-	-	-	1.13	0.00712	0.483	-1.05	down
Lmpp003465	C21H20O13	Myricetin-3-O-β-D-glucoside*	Flavonoids	Flavonols	-	-	-	-	-	-	1.11	0.000386	8.98	3.17	up	1.14	0.0112	9.44	3.24	up
Lmqp002161	C39H51O25+	Cyanidin-3-O-rutinoside-5,3'-di-O-glucoside	Flavonoids	Anthocyanidins	-	1.24	0.00642	0.209	-2.26	down	1.14	0.000494	0.336	-1.57	down	-	-	-	-	-
Lmsp003881	C33H40O19	Kaempferol-3-O-rutinoside-7-O-rhamnoside	Flavonoids	Flavonols	-	1.25	0.042	0.00698	-7.16	down	1.15	0.0147	0.00405	-7.95	down	-	-	-	-	-
Lmsp003939	C28H32O16	Isorhamnetin-3-O-galactoide-7-O-rhamnoside*	Flavonoids	Flavonols	-	1.25	8.84e-06	0.0816	-3.61	down	1.15	0.0033	0.0985	-3.34	down	-	-	-	-	-
Lmsp004045	C28H32O16	Isorhamnetin-3-O-glucoside-7-O-rhamnoside*	Flavonoids	Flavonols	-	1.25	0.00142	0.0852	-3.55	down	1.15	0.0105	0.102	-3.3	down	-	-	-	-	-
Lmtp003948	C22H24O12	3',5',5,7-Tetrahydroxy-4'-methoxyflavanone-3'-O-glucoside	Flavonoids	Flavones	-	-	-	-	-	-	1.13	0.0132	7.26	2.86	up	1.16	0.000541	5.58	2.48	up
Lmtp004044	C26H28O16	Quercetin-3-O-apiosyl(1→2)galactoside*	Flavonoids	Flavonols	-	-	-	-	-	-	1.14	0.00312	2.7	1.44	up	1.18	0.0048	3.11	1.64	up
Lmyn001269	C27H30O16	Kaempferol-3-O-sophoroside	Flavonoids	Flavonols	ko00944,ko01110	-	-	-	-	-	1.05	0.0592	5.24	2.39	up	-	-	-	-	-
Lmyp004318	C30H26O13	Kaempferol-3-O-(6''-p-Coumaroyl)galactoside*	Flavonoids	Flavonols	-	1.16	0.00646	0.334	-1.58	down	-	-	-	-	-	-	-	-	-	-
Lmzp002365	C22H24O11	Hesperetin-7-O-glucoside*	Flavonoids	Flavanones	ko00941	-	-	-	-	-	-	-	-	-	-	1.18	0.00457	3.27	1.71	up
MEDL01955	C16H14O4	Pinostrobin chalcone	Flavonoids	Chalcones	-	-	-	-	-	-	1.16	0.0113	1610	10.7	up	1.2	0.00274	2290	11.2	up
MW0127754	C16H14O4	(+)-Medicarpin	Flavonoids	Flavones	-	-	-	-	-	-	1.15	8.36e-05	0.111	-3.17	down	1.19	2.63e-05	0.219	-2.19	down
MW0132741	C15H10O4	3,5-Dihydroxyflavone	Flavonoids	Flavones	-	-	-	-	-	-	1.15	0.00201	9.89	3.31	up	1.19	0.0187	10.2	3.35	up
MW0133087	C17H14O5	3-Hydroxy-3',4'-dimethoxyflavone	Flavonoids	Flavones	-	-	-	-	-	-	1.15	5.8e-05	0.342	-1.55	down	-	-	-	-	-
MW0134097	C17H16O5	Farrerol	Flavonoids	Flavanones	-	1.15	0.0946	7.29	2.87	up	-	-	-	-	-	-	-	-	-	-
MW0138262	C20H20O4	Glabranin	Flavonoids	Flavanones	-	1.22	0.000953	0.483	-1.05	down	1.15	0.000263	0.197	-2.34	down	1.19	0.000509	0.408	-1.29	down
MW0138628	C27H30O15	kaempferol-3-O-beta-D-glucopyranosyl-7-O-alpha-L-rhamnopyranoside	Flavonoids	Flavones	-	-	-	-	-	-	1.13	0.000778	4.49	2.17	up	1.16	0.000878	3.56	1.83	up
MW0139530	C26H28O16	Quercetin 3-xylosyl-(1->6)-glucoside	Flavonoids	Flavones	-	-	-	-	-	-	1.15	0.00192	2.45	1.3	up	1.19	4.61e-05	3.77	1.91	up
mws0038	C17H14O6	5,4'-Dihydroxy-3,7-dimethoxyflavone(Kumatakenin)	Flavonoids	Flavonols	-	-	-	-	-	-	1.09	0.00288	2.88	1.52	up	1.15	0.00207	3.95	1.98	up
mws0043	C21H22O8	Nobiletin (5,6,7,8,3',4'-Hexamethoxyflavone)	Flavonoids	Flavones	-	1.23	0.000279	2.53	1.34	up	-	-	-	-	-	1.03	0.163	0.334	-1.58	down
mws0044	C15H12O7	Taxifolin(Dihydroquercetin)	Flavonoids	Flavanonols	ko00941,ko01100,ko01110	1.23	0.0052	0.397	-1.33	down	-	-	-	-	-	-	-	-	-	-
mws0051	C16H12O5	Acacetin	Flavonoids	Flavones	ko00944	-	-	-	-	-	-	-	-	-	-	1.08	0.00773	3.52	1.82	up
mws0055	C20H20O7	Tangeretin (4',5,6,7,8-Pentamethoxyflavone)	Flavonoids	Flavones	-	-	-	-	-	-	-	-	-	-	-	1.08	0.0164	0.362	-1.47	down
mws0058	C16H12O6	Diosmetin (5,7,3'-Trihydroxy-4'-methoxyflavone)*	Flavonoids	Flavones	-	1.24	9.45e-05	0.433	-1.21	down	1.15	0.00177	0.377	-1.41	down	-	-	-	-	-
mws0066	C16H12O7	Isorhamnetin; 3'-Methoxy-3,4',5,7-Tetrahydroxyflavone	Flavonoids	Flavonols	-	-	-	-	-	-	-	-	-	-	-	1.16	0.00194	2.14	1.1	up
mws0091	C21H20O12	Quercetin-3-O-glucoside (Isoquercitrin)	Flavonoids	Flavonols	ko00944,ko01100,ko01110	-	-	-	-	-	-	-	-	-	-	1.18	0.00583	2.13	1.09	up
mws0789	C15H12O4	Pinocembrin (Dihydrochrysin)	Flavonoids	Flavanones	ko00941	-	-	-	-	-	1.13	0.0205	3.25	1.7	up	1.19	0.000223	3.91	1.97	up
mws0791	C28H34O14	Poncirin (Isosakuranetin-7-O-neohesperidoside)*	Flavonoids	Flavanones	-	1.2	0.0496	0.244	-2.03	down	-	-	-	-	-	1.1	0.0849	2.31	1.21	up
mws0856	C21H20O12	Quercetin-4'-O-glucoside (Spiraeoside)	Flavonoids	Flavonols	-	-	-	-	-	-	-	-	-	-	-	1.2	0.000157	2.3	1.2	up
mws0914	C15H12O5	3,5,7-Trihydroxyflavanone (Pinobanksin)	Flavonoids	Flavanonols	ko00941	-	-	-	-	-	1.15	0.000197	0.107	-3.22	down	1.19	0.000272	0.21	-2.25	down
mws0919	C21H20O10	Kaempferol-3-O-rhamnoside (Afzelin)(Kaempferin)	Flavonoids	Flavonols	ko00944	1.24	0.00423	2.59	1.37	up	1.13	0.00229	27.6	4.78	up	1.15	0.000281	10.6	3.41	up
mws1035	C33H40O19	Kaempferol-3-O-robinoside-7-O-rhamnoside (Robinin)	Flavonoids	Flavonols	-	-	-	-	-	-	1.09	0.00159	3.77	1.92	up	1.15	0.00281	5.26	2.4	up
mws1045	C27H30O17	Myricetin-3-O-rutinoside	Flavonoids	Flavonols	-	-	-	-	-	-	-	-	-	-	-	1.17	0.0222	3.15	1.65	up
mws1068	C15H10O6	Kaempferol (3,5,7,4'-Tetrahydroxyflavone)	Flavonoids	Flavonols	ko00941,ko00944,ko01100,ko01110	-	-	-	-	-	1.14	0.0116	0.489	-1.03	down	-	-	-	-	-
mws1174	C17H14O6	3-O-Acetylpinobanksin	Flavonoids	Flavanonols	ko00941	-	-	-	-	-	1.15	0.00201	9.89	3.31	up	1.19	0.0187	10.2	3.35	up
mws1329	C21H20O12	Quercetin-7-O-glucoside	Flavonoids	Flavonols	-	-	-	-	-	-	-	-	-	-	-	1.18	0.000192	2.4	1.26	up
mws2220	C22H18O11	Gallocatechin 3-O-gallate	Flavonoids	Flavanols	-	-	-	-	-	-	1.15	0.00545	15.9	3.99	up	1.18	0.0124	9.46	3.24	up
mws2627	C16H12O7	Tamarixetin (3,3',5,7-Tetrahydroxy-4'-Methoxyflavone)	Flavonoids	Flavonols	-	-	-	-	-	-	-	-	-	-	-	1.18	0.000954	2.3	1.2	up
MWSHY0016	C21H20O11	Luteolin-6-C-glucoside (Isoorientin)	Flavonoids	Flavones	-	-	-	-	-	-	-	-	-	-	-	1.04	0.013	3	1.58	up
MWSHY0017	C15H12O5	Naringenin (5,7,4'-Trihydroxyflavanone)*	Flavonoids	Flavanones	ko00941,ko00943,ko01100,ko01110	-	-	-	-	-	1.15	0.000197	0.12	-3.06	down	1.19	0.000151	0.228	-2.13	down
MWSHY0021	C17H14O5	Apigenin-7,4'-dimethyl ether	Flavonoids	Flavones	-	1.01	0.0733	0.452	-1.15	down	1.15	0.0468	480	8.91	up	1.19	0.0311	1060	10.1	up
MWSHY0048	C15H12O8	Dihydromyricetin (Ampelopsin)	Flavonoids	Flavanonols	ko00941,ko01110	1.02	0.141	2.2	1.14	up	1.05	0.107	2.96	1.56	up	-	-	-	-	-
MWSHY0071	C15H10O4	Chrysin	Flavonoids	Flavones	ko00941	-	-	-	-	-	1.1	0.0346	4.36	2.12	up	1.14	0.0347	4.88	2.29	up
MWSHY0092	C27H32O15	Eriodictyol-7-O-Rutinoside (Eriocitrin)	Flavonoids	Flavanones	-	-	-	-	-	-	-	-	-	-	-	1.17	0.0119	2.25	1.17	up
MWSHY0162	C27H30O17	Quercetin-3-O-sophoroside (Baimaside)	Flavonoids	Flavonols	ko00944,ko01110	-	-	-	-	-	1.14	0.000865	2.06	1.04	up	1.17	0.0125	2.45	1.3	up
MWSslk252	C28H34O14	Didymin (Isosakuranetin-7-O-rutinoside)*	Flavonoids	Flavanones	-	1.19	0.000873	0.278	-1.84	down	-	-	-	-	-	-	-	-	-	-
pmb0550	C21H21O11+	Cyanidin-3-O-glucoside (Kuromanin)*	Flavonoids	Anthocyanidins	ko00942,ko01110	1.2	0.0395	0.418	-1.26	down	-	-	-	-	-	1.13	0.0447	2.18	1.13	up
pmb0608	C25H24O14	Chrysoeriol-7-O-(6''-malonyl)glucoside	Flavonoids	Flavones	-	-	-	-	-	-	1.14	0.000397	2.09	1.07	up	1.17	0.0106	2.25	1.17	up
pmb0660	C36H36O18	Isoorientin-7-O-(6''-p-coumaroyl)glucoside	Flavonoids	Flavones	-	1.19	0.0157	0.184	-2.44	down	-	-	-	-	-	1.1	0.0254	2.63	1.4	up
pmb0666	C38H40O19	Isovitexin-7-O-(6''-sinapoyl)glucoside	Flavonoids	Flavones	-	-	-	-	-	-	-	-	-	-	-	1.01	0.1	2.96	1.57	up
pmb0706	C30H32O20	Quercetin-3-O-(6''-O-malonyl)glucosyl-5-O-glucoside	Flavonoids	Flavonols	-	1.19	0.0216	0.498	-1	down	1.15	0.000273	0.242	-2.05	down	1.16	0.00115	0.485	-1.04	down
pmb0709	C30H32O20	Quercetin-7-O-(6''-malonyl)glucosyl-5-O-glucoside	Flavonoids	Flavonols	-	-	-	-	-	-	-	-	-	-	-	1.04	0.0123	2.42	1.28	up
pmb2999	C22H22O11	Chrysoeriol-5-O-glucoside	Flavonoids	Flavones	-	-	-	-	-	-	-	-	-	-	-	1.19	0.00034	2.2	1.13	up
pmb3012	C22H22O11	Chrysoeriol-7-O-glucoside	Flavonoids	Flavones	-	-	-	-	-	-	-	-	-	-	-	1.11	0.0249	2.14	1.1	up
pme0321	C21H20O10	Kaempferol-7-O-rhamnoside	Flavonoids	Flavonols	-	1.22	0.000758	3	1.58	up	1.15	0.000309	37.3	5.22	up	1.18	0.0172	12.5	3.64	up
pme1398	C21H21O12+	Delphinidin-3-O-glucoside (Mirtillin)	Flavonoids	Anthocyanidins	ko00942,ko01110	1.18	0.00416	0.188	-2.41	down	1.03	0.00575	0.305	-1.71	down	-	-	-	-	-
pme1598	C22H24O11	Hesperetin-5-O-glucoside	Flavonoids	Flavanones	-	-	-	-	-	-	-	-	-	-	-	1.19	3.18e-05	2.38	1.25	up
pme3475	C15H12O5	Butin; 7,3',4'-Trihydroxyflavanone*	Flavonoids	Flavanones	ko00941	-	-	-	-	-	1.15	0.00219	0.13	-2.94	down	1.19	0.00214	0.233	-2.1	down
pmf0027	C21H21O11+	Cyanidin-3-O-galactoside*	Flavonoids	Anthocyanidins	-	1.2	0.0395	0.418	-1.26	down	-	-	-	-	-	1.13	0.0447	2.18	1.13	up
pmp000587	C24H22O14	Luteolin-7-O-(6''-malonyl)glucoside*	Flavonoids	Flavones	-	-	-	-	-	-	1.15	0.00409	0.317	-1.66	down	-	-	-	-	-
pmp000588	C25H24O14	Diosmetin-7-O-(6''-malonyl)glucoside	Flavonoids	Flavones	-	-	-	-	-	-	-	-	-	-	-	1.01	0.0192	2.17	1.11	up
pmp000596	C27H30O17	Quercetin-3-O-(2''-O-galactosyl)glucoside	Flavonoids	Flavonols	-	-	-	-	-	-	1.13	0.000909	2.24	1.16	up	1.18	0.00023	3	1.58	up
pmp001311	C27H30O17	6-Hydroxykaempferol-7,6-O-Diglucoside	Flavonoids	Flavonols	-	1.22	0.0124	0.498	-1	down	-	-	-	-	-	-	-	-	-	-
Smlp011494	C34H26O10	Amentoflavone-4',4''',7,7''-tetramethyl ether	Flavonoids	Flavones	-	1.22	0.00315	0.422	-1.25	down	1.14	0.00096	0.33	-1.6	down	-	-	-	-	-
Smnp003415	C20H24O9	7-O-Methylaloesin	Flavonoids	Other Flavonoids	-	-	-	-	-	-	1.1	0.0167	4.4	2.14	up	1.15	0.00376	5.42	2.44	up
Wagp004984	C24H26O14	Limocitrol 3-Glucoside	Flavonoids	Flavones	-	-	-	-	-	-	1.05	0.00388	2.63	1.39	up	-	-	-	-	-
Wagp009079	C21H22O8	3,5,6,7,8,4'-Hexamethoxyflavone	Flavonoids	Flavones	-	1.1	0.019	2.6	1.38	up	-	-	-	-	-	-	-	-	-	-
Wahp004841	C22H24O11	Homeriodictyol-7-O-β-O-glucoside	Flavonoids	Flavanones	-	-	-	-	-	-	-	-	-	-	-	1.18	0.00457	3.27	1.71	up
Wayn004603	C21H18O13	Tricetin 3'-glucuronide*	Flavonoids	Flavones	-	1.15	0.0218	2.27	1.18	up	-	-	-	-	-	-	-	-	-	-
Wbtn006715	C15H10O7	1,2,4,5,8-pentahydroxy-6-methylanthracene-9,10-dione	Flavonoids	Other Flavonoids	-	-	-	-	-	-	1.14	0.000318	7.19	2.85	up	1.18	0.00125	11.5	3.52	up
Wbtn007603	C16H12O6	9,11-dimethoxy-2h-[1,3]dioxolo[4,5-b]xanthen-10-one*	Flavonoids	Other Flavonoids	-	1.25	0.000796	0.439	-1.19	down	1.15	0.00469	0.376	-1.41	down	-	-	-	-	-
Wbtp005060	C22H24O11	2,3,5-trimethoxy-1-{[(2s,3r,4s,5s,6r)-3,4,5-trihydroxy-6-(hydroxymethyl)oxan-2-yl]oxy}xanthen-9-one*	Flavonoids	Other Flavonoids	-	-	-	-	-	-	1.07	0.00431	3.74	1.9	up	1.12	0.0148	5.17	2.37	up
Wbtp005759	C15H10O7	1,2,5,7,8-pentahydroxy-3-methylanthracene-9,10-dione	Flavonoids	Other Flavonoids	-	-	-	-	-	-	1.14	0.000148	5.93	2.57	up	1.19	3.29e-05	9.07	3.18	up
Xmsn002700	C21H22O12	Taxifolin-3'-O-glucoside	Flavonoids	Flavanonols	-	-	-	-	-	-	-	-	-	-	-	1.17	0.00306	2.11	1.08	up
Xmyn008071	C16H12O6	Gnetifolin B*	Flavonoids	Flavones	-	1.25	0.000284	0.41	-1.29	down	1.15	1.26e-05	0.358	-1.48	down	-	-	-	-	-
Zahp003766	C26H28O16	Quercetin 3-O-glucoside 7-O-xyloside	Flavonoids	Flavonols	-	-	-	-	-	-	1.11	0.0206	2.64	1.4	up	1.18	0.00419	3.51	1.81	up
Zajp007311	C20H20O7	3',4',5',5,7-Pentamethoxyflavone	Flavonoids	Flavones	-	-	-	-	-	-	-	-	-	-	-	1.14	0.0113	0.342	-1.55	down
Zmcp002666	C27H30O17	Quercetin-3,7-Di-O-glucoside*	Flavonoids	Flavonols	-	-	-	-	-	-	-	-	-	-	-	1.19	0.000359	2.05	1.04	up
Zmcp002924	C27H31O16+	Cyanidin-3-O-(2''-O-glucosyl)glucoside	Flavonoids	Anthocyanidins	ko00942	1.23	0.0066	0.0746	-3.74	down	1.14	0.00978	0.0342	-4.87	down	1.13	0.0198	0.459	-1.12	down
Zmdp003457	C27H30O17	Myricetin-3-O-galactoside-3'-O-rhamnoside	Flavonoids	Flavonols	-	-	-	-	-	-	1.13	0.0929	26.7	4.74	up	1.17	0.0483	18.3	4.2	up
Zmhn003257	C16H12O6	5,7,2'-Trhiyroxy-8-methoxyflavone*	Flavonoids	Flavones	-	1.25	1.72e-05	0.426	-1.23	down	1.15	1.27e-05	0.386	-1.37	down	-	-	-	-	-
Zmhp003514	C16H12O6	6,7,8-Tetrahydroxy-5-methoxyflavone	Flavonoids	Flavones	-	1.24	0.00419	0.46	-1.12	down	1.15	2.36e-05	0.45	-1.15	down	-	-	-	-	-
Zmmp003478	C37H39O18+	Petunidin-3-O-(6''-O-p-coumaroyl)glucoside-5-O-rhamnoside	Flavonoids	Anthocyanidins	-	1.25	0.00575	0.00461	-7.76	down	1.15	0.0297	0.00508	-7.62	down	-	-	-	-	-
Zmsp004363	C23H22O13	Quercetin-3-O-(6''-O-acetyl)glucoside	Flavonoids	Flavonols	-	1.23	0.0018	0.401	-1.32	down	1.14	0.000117	0.39	-1.36	down	-	-	-	-	-
Hmsp000364	C7H13NO2	L-Cyclopentylglycine	Amino acids and derivatives	Amino acids and derivatives	-	-	-	-	-	-	1.12	0.000552	2.5	1.32	up	-	-	-	-	-
Lmhp001461	C11H20N2O3	L-Prolyl-L-Leucine	Amino acids and derivatives	Amino acids and derivatives	-	1.21	0.0261	2.33	1.22	up	1.1	0.0303	2.07	1.05	up	-	-	-	-	-
[truncated: 231 more rows]

## Sheet: Table S3
K-means clustering grouped the expression profiles of the H. moellendorffii metabolome during the powdery mildew infected periods.
[truncated: 956 more rows]

[truncated: 5 more sheets: Table S4, Table S5, Table S6, Table S7, Table S8]
